# Supplementary material for: Impact of random safety analyses on structure, process and outcome indicators: multicentre study
Source: Ann Intensive Care. 2017 Feb 28;7:23. doi: 10.1186/s13613-017-0245-x (PMC5331020; doi:10.1186/s13613-017-0245-x)
Supplement: Supplementary file 1 — Additional file 1. Database of AASTRE study. [file 13613_2017_245_MOESM1_ESM.xls]

## Sheet: BD_AASTRE_1_year
DATABASE OF AASTRE STUDY
IdTest	Fecha	mes	hospital1	Boxsocupados	NumBox	RatioEP	ratio_pi_1	RatioAP	ratio_pf_1	tipo_paciente	SOFA	sofa_1	Días	estancia	Variable1	Variable2	Variable3	Variable4	Variable5	Variable6	Variable7	Variable8	Variable9	Variable10	Variable11	Variable12	Variable13	Variable14	Variable15	Variable16	Variable17	Variable18	Variable19	Variable20	Variable21	Variable22	Variable23	Variable24	Variable25	Variable26	Variable27	Variable28	Variable29	Variable30	Variable31	Variable32	Variable33	Variable34	Variable35
135	2013-02-01	2	5	6	12	3	1	3	1	1	5	2	9	2									1	4	4	4	1	4					1	1	1	4	4	1	1	1	4
135	2013-02-01	2	5	6	14	3	1	3	1	1	9	3	34	4									2	4	4	4	2	4					1	1	1	1	4	1	1	1	4
139	2013-02-04	2	5	11	6	4	2	5	2	1	2	1	1	1	2	1	4	4					1	4	4								1	1	1	1	4	1	1	1	4
139	2013-02-04	2	5	11	8	4	2	5	2	1	0	1	2	1	4	4	4	4					1	4	4								1	1	1	4	4	1	1	1	4
139	2013-02-04	2	5	11	9	4	2	5	2	1	0	1	2	1	4	4	4	4					1	4	4								1	1	1	4	4	4	1	1	4
139	2013-02-04	2	5	11	11	4	2	5	2	1	0	1	4	1	4	1	1	1					1	4	4								1	1	1	1	4	1	1	1	4
139	2013-02-04	2	5	11	14	4	2	5	2	3	0	1	36	4	4	4	4	4					1	4	4								1	1	1	1	4	4	1	1	4
139	2013-02-04	2	5	11	16	4	2	5	2	1	0	1	4	1	4	4	4	4					1	4	4								1	1	1	4	4	1	1	1	4
140	2013-02-04	2	6	13	1	7	1	4	3	1	2	1	15	3					1	1	1	4	1	4	4				1	1	1	3								2	4	1	1	1	1	1
140	2013-02-04	2	6	13	2	7	1	4	3	3	2	1	41	4					2	1	1	4	1	4	4				1	1	1	1								2	4	1	1	1	1	1
140	2013-02-04	2	6	13	9	7	1	4	3	3	5	2	41	4					1	1	1	4	1	4	4				1	1	1	1								1	1	1	1	1	1	1
140	2013-02-04	2	6	13	10	7	1	4	3	1	3	1	7	2					2	1	1	4	1	4	4				1	1	1	3								2	4	1	1	1	1	1
140	2013-02-04	2	6	13	11	7	1	4	3	3	3	1	30	4					2	1	1	4	1	4	4				1	1	1	1								1	4	1	1	1	1	1
140	2013-02-04	2	6	13	12	7	1	4	3	1	6	2	4	1					1	1	1	4	1	4	4				1	1	1	3								2	4	1	1	1	1	2
140	2013-02-04	2	6	13	13	7	1	4	3	3	3	1	12	2					1	1	1	4	1	4	4				1	1	1	1								2	4	1	1	1	1	2
147	2013-02-06	2	6	11	1	7	1	5	2	1	4	2	17	3	4	4	4	4								4	1	4	1	1	1	1						1	1	1	4
147	2013-02-06	2	6	11	2	7	1	5	2	3	3	1	43	4	4	4	1	4								4	1	4	1	1	1	1						1	1	1	4
147	2013-02-06	2	6	11	6	7	1	5	2	3	2	1	7	2	4	1	1	1								4	1	4	1	1	1	3						1	1	2	4
147	2013-02-06	2	6	11	7	7	1	5	2	3	3	1	10	2	4	1	1	1								1	4	1	1	1	1	3						1	2	1	4
147	2013-02-06	2	6	11	9	7	1	5	2	3	4	2	43	4	4	1	4	1								4	2	4	1	1	1	1						1	1	1	4
147	2013-02-06	2	6	11	14	7	1	5	2	1	3	1	20	3	4	1	1	1								1	1	4	1	1	1	1						1	1	1	4
153	2013-02-07	2	6	11	1	7	1	4	2	1	3	1	18	3	4	4	1	4															1	1	1	4	1	1	1	2	4						1	1	4
153	2013-02-07	2	6	11	2	7	1	4	2	3	4	2	44	4	4	4	1	4															1	1	1	4	1	1	1	1	4						1	1	4
153	2013-02-07	2	6	11	6	7	1	4	2	3	1	1	8	2	4	2	4	1															1	1	1	1	1	1	1	2	4						1	2	4
153	2013-02-07	2	6	11	7	7	1	4	2	4	3	1	11	2	4	4	1	4															1	1	1	1	1	1	2	2	4						1	1	4
153	2013-02-07	2	6	11	12	7	1	4	2	3	5	2	33	4	4	2	1	4															1	1	1	4	1	1	2	2	4						1	2	4
153	2013-02-07	2	6	11	13	7	1	4	2	3	3	1	15	3	4	1	1	4															1	1	1	1	1	1	1	1	4						1	1	4
156	2013-02-08	2	5	7	8	3	2	4	1	3	0	1	1	1					3	1	1	4	1	4	4	4	1	4	1	1	1	1	1	1	1	1	4
156	2013-02-08	2	5	7	9	3	2	4	1	1	0	1	2	1					1	1	1	4	1	4	4	4	1	4	1	1	1	3	1	1	1	4	4
156	2013-02-08	2	5	7	10	3	2	4	1	3	1	1	2	1					1	1	1	4	1	4	4	4	1	4	1	1	1	1	1	1	1	1	4
156	2013-02-08	2	5	7	11	3	2	4	1	1	5	2	7	2					1	1	1	4	1	4	4	4	4	4	1	1	1	1	1	1	1	1	4
160	2013-02-11	2	6	13	1	4	2	7	1	1	9	3	3	1					1	1	1	1											1	1	1	1	1	1	1			4	1	1	1	1	1	1	1
160	2013-02-11	2	6	13	2	4	2	7	1	3	2	1	48	4					1	1	1	4											1	1	1	4	1	1	2			4	4	1	1	1	2	1	4
160	2013-02-11	2	6	13	6	4	2	7	1	4	8	3	3	1					1	1	1	1											2	1	1	1	1	1	1			1	1	1	1	2	1	2	4
160	2013-02-11	2	6	13	8	4	2	7	1	1	7	2	2	1					1	1	1	4											1	1	1	1	1	1	1			1	1	1	1	1	1	2	4
160	2013-02-11	2	6	13	11	4	2	7	1	3	4	2	37	4					2	1	1	1											1	1	1	4	1	1	1			1	1	1	1	1	1	1	4
160	2013-02-11	2	6	13	12	4	2	7	1	1	3	1	11	2					2	1	1	1											1	1	1	4	1	1	2			4	1	1	1	1	1	1	2
160	2013-02-11	2	6	13	13	4	2	7	1	3	1	1	19	3					2	1	1	4											1	1	1	1	1	1	1			1	1	1	1	2	1	1	4
165	2013-02-12	2	6	10	1	7	1	4	2	1	5	2	4	1	4	1	1	1								4	1	4	1	1	1	1						1	2								1	2	1
165	2013-02-12	2	6	10	3	7	1	4	2	1	2	1	104	4	4	1	4	1								4	1	4	1	1	1	1						1	1								1	1	4
165	2013-02-12	2	6	10	6	7	1	4	2	4	7	2	4	1	1	2	4	2								1	1	1	1	1	1	3						1	2								1	2	4
165	2013-02-12	2	6	10	13	7	1	4	2	3	2	1	20	3	4	1	1	1								4	1	4	1	1	1	1						1	1								1	1	4
169	2013-02-13	2	5	10	5	4	2	4	2	1	0	1	1	1	4	4	4	4	2	1	1	4				4	1	4					1	1	1	1	4					4	4	2	2	1
169	2013-02-13	2	5	10	11	4	2	4	2	1	1	1	1	1	4	4	4	4	2	1	1	4				4	1	4					1	1	1	4	4					4	1	1	1	4
169	2013-02-13	2	5	10	12	4	2	4	2	1	14	4	1	1	2	1	4	1	1	1	1	1				1	4	1					1	1	1	1	4					1	1	1	1	1
169	2013-02-13	2	5	10	14	4	2	4	2	1	12	4	45	4	4	4	4	4	2	1	1	4				4	1	4					1	1	1	1	4					4	1	2	1	4
169	2013-02-13	2	5	10	15	4	2	4	2	1	0	1	2	1	4	4	4	4	3	1	1	4				4	1	4					1	1	1	4	4					4	4	2	1	4
170	2013-02-13	2	6	10	3	7	1	4	2	1	2	1	105	4					2	1	1	4	2	4	4	4	1	4					1	1	1	1	1										2	1	4
170	2013-02-13	2	6	10	6	7	1	4	2	4	4	2	5	1					1	1	1	1	1	4	4	2	4	1					1	1	1	1	1										1	1	4
170	2013-02-13	2	6	10	8	7	1	4	2	1	8	3	4	1					2	2	1	4	1	4	4	4	4	4					1	1	1	1	1										2	1	1
170	2013-02-13	2	6	10	11	7	1	4	2	3	2	1	39	4					2	1	1	4	1	4	4	4	1	4					1	1	1	2	1										1	2	1
170	2013-02-13	2	6	10	12	7	1	4	2	1	2	1	13	2					2	1	1	4	2	4	4	4	1	4					1	1	1	4	1										1	2	1
175	2013-02-14	2	5	11	7	4	2	4	2	1	0	1	1	1									1	4	4	4	1	4					2	1	1	4	4					4	1	1	1	4	1	1	4
175	2013-02-14	2	5	11	8	4	2	4	2	1	1	1	1	1									1	4	4	4	1	4					1	1	1	1	4					4	4	1	1	4	1	1	4
175	2013-02-14	2	5	11	10	4	2	4	2	1	1	1	1	1									1	4	4	4	1	4					4	1	1	4	1					4	1	1	1	4	1	1	4
175	2013-02-14	2	5	11	12	4	2	4	2	1	4	2	1	1									1	4	4	4	1	4					1	1	1	1	4					4	1	1	1	4	1	1	4
175	2013-02-14	2	5	11	14	4	2	4	2	1	5	2	2	1									1	4	4	4	2	4					1	1	1	1	4					1	1	2	1	4	1	1	4
175	2013-02-14	2	5	11	15	4	2	4	2	1	9	3	1	1									1	4	4	2	4	2					1	1	1	1	4					1	1	2	1	1	1	1	4
179	2013-02-15	2	5	7	6	3	2	3	2	1	0	1	2	1					1	1	1	4							1	1	1	1	1	1	1	1	4	4	1	1	4
179	2013-02-15	2	5	7	10	3	2	3	2	1	0	1	3	1					2	1	1	4							1	1	1	1	1	1	1	4	1	4	1	1	4
179	2013-02-15	2	5	7	13	3	2	3	2	1	3	1	12	2					1	1	1	4							1	1	1	1	1	1	1	1	4	1	2	1	4
179	2013-02-15	2	5	7	16	3	2	3	2	3	0	1	1	1					1	1	1	4							1	1	1	1	1	1	1	1	3	4	1	1	4
182	2013-02-18	2	6	13	5	7	1	5	2	1	5	2	6	1									2	4	4	4	1	4										1	1			1	1	1	1	1	1	1	4
182	2013-02-18	2	6	13	8	7	1	5	2	1	6	2	9	2									1	4	4	4	1	4										4	1			1	1	1	1	1	1	1	1
182	2013-02-18	2	6	13	10	7	1	5	2	1	14	4	3	1									1	4	4	1	4	1										1	2			1	1	1	1	2	1	2	4
182	2013-02-18	2	6	13	11	7	1	5	2	3	3	1	44	4									2	4	4	4	1	4										2	1			1	1	1	1	1	1	2	4
182	2013-02-18	2	6	13	12	7	1	5	2	4	3	1	2	1									1	4	4	1	4	1										1	1			1	1	1	1	2	1	1	4
182	2013-02-18	2	6	13	14	7	1	5	2	1	3	1	32	4									1	4	4	4	1	4										1	1			1	1	1	1	1	1	2	4
190	2013-02-20	2	6	12	2	7	1	4	2	1	10	3	7	2									1	4	4				1	1	1	1	1	1	1	1	1	1	2								1	2	4
190	2013-02-20	2	6	12	5	7	1	4	2	3	8	3	2	1									2	4	4				1	1	1	1	4	1	1	4	1	1	2								1	2	4
190	2013-02-20	2	6	12	6	7	1	4	2	4	3	1	12	2									1	4	4				1	1	1	1	1	1	1	1	1	1	1								1	1	4
190	2013-02-20	2	6	12	7	7	1	4	2	1	2	1	7	2									1	4	1				1	1	1	1	1	1	1	4	1	1	2								1	1	4
190	2013-02-20	2	6	12	10	7	1	4	2	1	15	4	5	1									1	4	4				1	1	1	3	1	1	1	2	1	1	1								1	1	4
190	2013-02-20	2	6	12	11	7	1	4	2	3	2	1	46	4									1	4	4				1	1	1	1	1	1	1	4	1	1	1								1	1	4
193	2013-02-21	2	6	14	1	7	1	5	2	1	2	1	2	1									1	4	4				1	1	1	1	1	1	1	4	1	1	1			4	1	1	1	1
193	2013-02-21	2	6	14	2	7	1	5	2	1	10	3	8	2									1	1	1				1	1	2	1	1	1	1	1	1	1	1			1	1	1	1	1
193	2013-02-21	2	6	14	5	7	1	5	2	3	4	2	3	1									2	4	4				1	1	1	1	2	1	1	4	1	1	2			1	1	1	1	1
193	2013-02-21	2	6	14	6	7	1	5	2	4	2	1	13	2									1	4	4				1	1	1	1	1	1	1	1	1	1	2			4	1	1	1	4
193	2013-02-21	2	6	14	7	7	1	5	2	1	3	1	8	2									1	4	4				1	1	1	3	1	1	1	2	1	1	1			1	1	1	1	2
193	2013-02-21	2	6	14	11	7	1	5	2	3	2	1	47	4									1	4	4				1	1	2	1	1	1	1	4	1	1	2			1	1	1	1	1
193	2013-02-21	2	6	14	12	7	1	5	2	4	1	1	5	1									1	4	4				2	1	1	3	1	1	1	4	1	1	2			4	1	1	1	4
199	2013-02-22	2	5	9	9	3	2	4	2	3	1	1	1	1					1	1	1	4	2	4	4	4	1	4	1	1	1	1	1	1	1	4	4
199	2013-02-22	2	5	9	10	3	2	4	2	3	0	1	4	1					1	1	1	4	1	4	4	4	1	4	1	1	1	1	1	1	1	4	4
199	2013-02-22	2	5	9	12	3	2	4	2	1	2	1	5	1					1	1	1	4	2	4	4	4	1	4	1	1	1	1	1	1	1	1	4
199	2013-02-22	2	5	9	14	3	2	4	2	3	8	3	54	4					2	1	1	4	1	4	4	1	4	4	1	1	1	1	1	1	1	4	4
199	2013-02-22	2	5	9	15	3	2	4	2	1	2	1	9	2					1	1	1	4	1	4	4	4	4	4	1	1	1	2	1	1	1	1	4
201	2013-02-25	2	6	14	2	7	1	4	3	1	6	2	12	2	1	1	4	1								1	4	1	1	2	1	3	1	1	1	1	1			2	4
201	2013-02-25	2	6	14	4	7	1	4	3	4	1	1	5	1	4	4	4	4								1	4	1	1	1	1	3	2	1	1	1	1			2	4
201	2013-02-25	2	6	14	5	7	1	4	3	3	3	1	7	2	4	2	4	1								4	4	1	1	1	1	1	1	1	1	1	1			4	1
201	2013-02-25	2	6	14	6	7	1	4	3	1	1	1	1	1	4	4	4	4								4	1	4	2	1	1	3	1	1	1	4	1			1	4
201	2013-02-25	2	6	14	8	7	1	4	3	1	10	3	1	1	4	4	4	4								4	1	4	1	1	1	1	4	1	1	1	1			1	4
201	2013-02-25	2	6	14	13	7	1	4	3	3	10	3	1	1	2	2	4	1								1	4	4	1	1	1	1	1	1	1	1	1			4	1
201	2013-02-25	2	6	14	14	7	1	4	3	1	1	1	4	1	4	4	4	4								4	1	4	1	1	1	1	1	1	1	1	1			1	4
202	2013-02-25	2	5	10	6	4	2	3	3	1	1	1	2	1	4	4	4	4	1	1	1	4	1	4	4								1	1	1	1	4	4	1
202	2013-02-25	2	5	10	7	4	2	3	3	1	0	1	4	1	4	4	4	4	3	1	1	4	1	4	4								1	1	1	4	4	4	1
202	2013-02-25	2	5	10	8	4	2	3	3	3	1	1	2	1	4	4	4	4	1	1	1	4	1	4	4								1	1	1	4	1	1	1
202	2013-02-25	2	5	10	11	4	2	3	3	3	0	1	11	2	4	4	4	4	2	1	1	4	1	4	4								1	1	1	4	4	1	1
202	2013-02-25	2	5	10	16	4	2	3	3	3	0	1	5	1	4	4	4	4	1	1	1	4	1	4	4								1	1	1	1	4	1	1
206	2013-02-27	2	6	13	1	7	1	4	3	4	1	1	28	4					2	1	1	4	1	4	4	4	1	4	1	1	1	1	1	1	1	1	1
206	2013-02-27	2	6	13	3	7	1	4	3	1	2	1	119	4					2	1	1	1	1	4	4	4	1	4	1	1	1	1	1	1	1	1	1
206	2013-02-27	2	6	13	8	7	1	4	3	1	10	3	3	1					2	1	1	4	2	4	4	4	1	4	1	1	1	1	1	1	1	1	1
206	2013-02-27	2	6	13	10	7	1	4	3	3	11	3	1	1					1	1	1	1	2	4	4	2	4	2	1	1	2	1	1	1	1	1	1
206	2013-02-27	2	6	13	13	7	1	4	3	3	11	3	2	1					2	1	1	1	2	4	4	1	4	1	1	1	1	1	1	1	1	1	1
206	2013-02-27	2	6	13	14	7	1	4	3	1	3	1	1	1					2	1	1	4	2	4	4	1	4	1	1	1	1	3	1	1	1	1	1
207	2013-02-27	2	5	6	9	3	1	3	1	3	0	1	7	2	4	4	4	4	2	1	1	4							1	1	1	1								1	4						1	1	4
207	2013-02-27	2	5	6	14	3	1	3	1	1	0	1	2	1	4	4	4	4	1	1	1	4							1	1	1	3								1	4						1	1	4
207	2013-02-27	2	5	6	15	3	1	3	1	1	1	1	14	3	4	4	4	4	2	1	1	4							1	1	1	3								1	4						1	1	4
212	2013-02-28	2	6	13	2	7	1	5	2	1	3	1	15	3					1	1	1	4	1	1	1								1	1	1	4	1			4	1	1	1	1	1	2
212	2013-02-28	2	6	13	3	7	1	5	2	1	3	1	120	4					1	1	1	4	2	4	4								1	1	1	1	1			1	4	1	1	1	1	2
212	2013-02-28	2	6	13	6	7	1	5	2	1	2	1	2	1					1	1	1	4	1	4	4								1	1	1	1	1			1	4	1	1	1	1	1
212	2013-02-28	2	6	13	8	7	1	5	2	1	4	2	1	1					2	1	1	4	1	4	4								2	1	1	1	1			1	4	4	4	1	1	4
212	2013-02-28	2	6	13	9	7	1	5	2	3	3	1	23	4					1	1	1	4	1	4	4								1	1	1	1	1			1	4	1	1	1	1	1
212	2013-02-28	2	6	13	10	7	1	5	2	3	6	2	2	1					1	1	1	1	1	4	4								1	1	1	1	1			1	4	1	1	2	1	2
212	2013-02-28	2	6	13	12	7	1	5	2	3	9	3	6	1					1	1	1	1	1	4	4								1	1	1	1	1			4	1	1	1	1	1	2
220	2013-03-04	3	6	14	1	7	1	5	2	2	6	2	4	1					1	1	1	4	1	4	4	1	4	4	1	1	1	1						1	1
220	2013-03-04	3	6	14	2	7	1	5	2	1	8	3	19	3					2	1	1	4	2	1	1	1	4	1	1	1	1	3						1	1
220	2013-03-04	3	6	14	6	7	1	5	2	1	2	1	6	1					1	1	1	4	1	4	4	4	1	4	1	1	1	1						1	1
220	2013-03-04	3	6	14	9	7	1	5	2	1	5	2	1	1					2	1	1	4	1	4	4	4	1	4	1	3	1	3						1	1
220	2013-03-04	3	6	14	10	7	1	5	2	3	9	3	3	1					2	1	1	1	1	1	1	2	4	2	1	1	1	1						1	1
220	2013-03-04	3	6	14	11	7	1	5	2	1	7	2	5	1					1	1	1	1	1	1	1	2	4	2	1	1	1	1						1	2
220	2013-03-04	3	6	14	14	7	1	5	2	1	2	1	6	1					2	1	1	4	1	4	4	2	4	2	1	1	2	1						1	1
221	2013-03-04	3	5	10	10	4	2	3	3	1	0	1	11	2	4	4	4	4	3	1	1	4							1	1	1	1										4	4	1	1	4	1	1	4
221	2013-03-04	3	5	10	11	4	2	3	3	3	8	3	3	1	4	2	1	4	2	1	1	1							1	1	1	1										1	1	2	1	1	2	1	4
221	2013-03-04	3	5	10	12	4	2	3	3	1	0	1	2	1	4	4	4	4	3	1	1	4							1	1	1	1										4	4	3	1	4	1	1	4
221	2013-03-04	3	5	10	13	4	2	3	3	1	3	1	4	1	4	4	4	4	1	1	1	4							1	1	1	1										4	1	3	1	4	2	1	4
221	2013-03-04	3	5	10	16	4	2	3	3	1	1	1	2	1	4	4	4	4	1	1	1	4							1	1	1	1										4	4	1	1	4	1	1	4
227	2013-03-06	3	6	14	1	7	1	5	2	2	1	1	1	1									1	4	4				1	1	1	1	2	1	1	1	1	1	2	2	4
227	2013-03-06	3	6	14	4	7	1	5	2	1	2	1	7	2									1	4	4				1	1	1	1	1	1	1	1	1	1	1	4	1
227	2013-03-06	3	6	14	5	7	1	5	2	2	5	2	3	1									2	4	4				3	1	1	3	2	1	1	1	1	1	2	2	4
227	2013-03-06	3	6	14	6	7	1	5	2	2	6	2	2	1									1	4	4				1	1	1	3	2	1	1	1	1	1	2	2	4
227	2013-03-06	3	6	14	8	7	1	5	2	1	4	2	7	2									1	4	4				1	1	1	3	1	1	1	1	1	1	2	1	4
227	2013-03-06	3	6	14	11	7	1	5	2	1	8	3	7	2									1	1	1				1	1	1	3	4	1	1	1	1	1	1	2	4
227	2013-03-06	3	6	14	14	7	1	5	2	1	2	1	8	2									1	4	4				1	1	1	3	1	1	1	1	1	1	1	2	4
228	2013-03-06	3	5	9	8	4	2	3	2	1	0	1	3	1	4	4	4	4								4	1	4										4	1	1	4						1	1	4
228	2013-03-06	3	5	9	9	4	2	3	2	3	0	1	1	1	4	4	4	4								4	1	4										1	1	1	4						1	1	4
228	2013-03-06	3	5	9	10	4	2	3	2	1	0	1	1	1	4	4	4	4								4	1	4										4	1	1	4						1	1	4
228	2013-03-06	3	5	9	11	4	2	3	2	3	4	2	4	1	4	2	1	4								2	4	1										1	1	4	1						1	1	4
234	2013-03-08	3	6	14	1	7	1	4	3	1	8	3	1	1												1	4	4	2	1	1	3	2	1	1	4	1			4	4	1	1	1	1	1
234	2013-03-08	3	6	14	2	7	1	4	3	1	6	2	23	4												1	4	1	1	1	1	3	1	1	1	1	1			2	4	1	1	1	1	1
234	2013-03-08	3	6	14	6	7	1	4	3	2	3	1	4	1												4	1	1	1	1	1	1	1	1	1	1	1			2	4	1	1	1	1	1
234	2013-03-08	3	6	14	8	7	1	4	3	1	2	1	9	2												4	1	4	1	1	1	3	1	1	1	1	1			2	4	4	1	1	1	4
234	2013-03-08	3	6	14	9	7	1	4	3	3	1	1	3	1												4	1	4	1	2	1	1	1	1	1	1	1			2	4	4	1	1	1	1
234	2013-03-08	3	6	14	11	7	1	4	3	1	11	3	9	2												1	4	1	1	2	2	1	4	1	2	1	1			2	4	1	1	1	1	2
234	2013-03-08	3	6	14	13	7	1	4	3	3	4	2	11	2												4	1	1	1	1	1	3	2	1	1	1	1			2	4	1	1	1	1	1
238	2013-03-08	3	5	7	9	3	2	4	1	1	1	1	1	1	4	4	4	4								4	2	4	1	1	1	1	1	1	1	1	1					4	4	2	1	4
238	2013-03-08	3	5	7	11	3	2	4	1	3	8	3	7	2	2	2	4	1								1	4	1	1	1	1	1	1	1	1	1	1					1	1	1	1	1
238	2013-03-08	3	5	7	12	3	2	4	1	1	0	1	2	1	4	4	4	4								4	1	4	1	1	1	3	1	1	1	4	1					4	4	1	1	4
238	2013-03-08	3	5	7	14	3	2	4	1	1	0	1	2	1	4	4	4	4								4	2	4	1	1	1	1	1	1	1	4	1					4	4	1	1	4
239	2013-03-11	3	6	13	3	7	1	7	1	1	3	1	131	4					1	1	1	4							2	1	1	1								1	1	1	1	1	1	2	1	1	4
239	2013-03-11	3	6	13	4	7	1	7	1	2	5	2	4	1					1	1	1	4							1	1	1	1								1	4	1	1	1	1	1	2	2	4
239	2013-03-11	3	6	13	7	7	1	7	1	1	2	1	14	3					1	1	1	4							1	1	1	1								1	4	1	1	2	1	2	1	1	4
239	2013-03-11	3	6	13	9	7	1	7	1	2	10	3	3	1					2	1	1	4							1	2	1	1								1	4	1	1	1	1	2	1	2	4
239	2013-03-11	3	6	13	10	7	1	7	1	1	9	3	10	2					2	1	1	1							1	2	1	1								2	1	1	1	1	1	2	1	2	4
239	2013-03-11	3	6	13	12	7	1	7	1	3	1	1	17	3					1	1	1	4							1	1	1	1								1	4	4	4	1	1	4	1	1	4
239	2013-03-11	3	6	13	13	7	1	7	1	3	2	1	14	3					1	1	1	4							1	1	1	1								2	1	1	1	1	1	1	1	1	4
240	2013-03-11	3	5	6	10	3	1	4	1	2	7	2	2	1									1	4	4	1	4	1	1	1	1	3								4	4						1	1	4
240	2013-03-11	3	5	6	12	3	1	4	1	1	0	1	2	1									1	4	4	4	1	4	1	1	1	1								1	4						2	1	4
240	2013-03-11	3	5	6	14	3	1	4	1	1	0	1	1	1									1	4	4	4	1	4	1	1	1	1								1	4						1	1	4
244	2013-03-12	3	6	13	1	7	1	5	2	1	3	1	4	1	4	2	4	1					1	4	4	4	1	1														1	1	1	1	1	2	1	4
244	2013-03-12	3	6	13	4	7	1	5	2	2	6	2	5	1	2	2	4	1					1	4	4	4	4	4														1	1	1	1	2	1	2	4
244	2013-03-12	3	6	13	5	7	1	5	2	4	7	2	9	2	2	2	4	1					1	4	4	4	4	1														1	1	1	1	2	1	1	4
244	2013-03-12	3	6	13	6	7	1	5	2	2	4	2	8	2	2	1	4	1					1	4	4	4	4	4														1	1	1	1	1	1	2	4
244	2013-03-12	3	6	13	9	7	1	5	2	1	10	3	4	1	1	1	4	1					1	4	4	4	4	4														1	1	1	1	2	1	2	4
244	2013-03-12	3	6	13	10	7	1	5	2	1	8	3	11	2	4	2	4	1					4	1	1	4	1	4														1	1	1	1	2	1	2	4
244	2013-03-12	3	6	13	11	7	1	5	2	1	9	3	13	2	1	2	4	1					2	4	4	1	4	1														1	1	1	1	2	1	2	4
245	2013-03-13	3	6	14	1	7	1	5	2	1	7	2	5	1	4	2	1	4								4	1	4	1	1	1	3						1	1			1	1	1	1	1
245	2013-03-13	3	6	14	2	7	1	5	2	1	7	2	28	4	4	2	4	1								1	4	4	1	1	1	3						1	1			1	1	1	1	1
245	2013-03-13	3	6	14	4	7	1	5	2	2	4	2	6	1	4	2	4	1								4	4	4	1	1	1	3						1	2			1	1	1	1	1
245	2013-03-13	3	6	14	5	7	1	5	2	2	4	2	10	2	2	1	4	1								1	4	1	1	1	1	1						1	1			1	1	1	1	1
245	2013-03-13	3	6	14	8	7	1	5	2	2	3	1	1	1	2	2	4	1								1	4	1	2	1	1	3						1	2			1	1	1	1	1
245	2013-03-13	3	6	14	12	7	1	5	2	3	2	1	1	1	4	2	1	1								4	1	4	2	1	1	1						1	1			1	1	1	1	2
245	2013-03-13	3	6	14	14	7	1	5	2	1	6	2	2	1	4	1	2	4								4	1	4	1	1	1	1						1	1			1	1	1	1	1
249	2013-03-13	3	5	10	5	4	2	3	3	3	5	2	2	1					1	1	1	4	2	4	4	4	1	4										1	1			4	4	1	1	1
249	2013-03-13	3	5	10	8	4	2	3	3	3	3	1	3	1					1	1	1	4	1	4	4	4	1	4										1	1			4	4	2	1	4
249	2013-03-13	3	5	10	10	4	2	3	3	2	0	1	4	1					1	1	1	4	1	4	4	4	1	4										1	1			1	1	2	1	1
249	2013-03-13	3	5	10	15	4	2	3	3	1	0	1	2	1					1	1	1	4	1	4	4	4	2	4										1	1			4	4	2	1	4
249	2013-03-13	3	5	10	16	4	2	3	3	3	3	1	3	1					1	1	1	4	2	4	4	4	2	4										1	1			4	4	2	1	1
253	2013-03-15	3	5	12	3	4	2	5	2	1	2	1	1	1					2	1	1	4																1	1	1	4	4	4	1	1	4	1	1	4
253	2013-03-15	3	5	12	9	4	2	5	2	1	0	1	2	1					2	1	1	4																4	1	1	4	4	4	1	1	4	1	1	4
253	2013-03-15	3	5	12	10	4	2	5	2	1	2	1	1	1					1	1	1	4																4	1	1	4	4	4	3	1	1	1	1	4
253	2013-03-15	3	5	12	12	4	2	5	2	1	4	2	2	1					2	1	1	4																1	1	1	4	1	1	1	1	1	1	1	4
253	2013-03-15	3	5	12	14	4	2	5	2	1	6	2	2	1					2	1	1	4																4	1	1	4	4	4	2	1	4	1	1	4
253	2013-03-15	3	5	12	15	4	2	5	2	1	1	1	3	1					2	1	1	4																1	1	1	4	4	4	2	1	4	1	1	4
255	2013-03-18	3	6	12	3	7	1	6	1	1	2	1	138	4	4	2	4	1					1	4	4				1	2	1	1						1	1			1	1	1	1	1
255	2013-03-18	3	6	12	4	7	1	6	1	4	5	2	5	1	4	2	4	1					1	4	4				1	2	1	3						1	2			1	1	1	1	4
255	2013-03-18	3	6	12	9	7	1	6	1	1	1	1	9	2	4	4	4	4					1	4	4				1	1	1	1						1	2			1	1	1	1	1
255	2013-03-18	3	6	12	11	7	1	6	1	1	4	2	19	3	4	1	4	1					2	4	4				1	1	2	1						1	1			1	1	1	1	2
255	2013-03-18	3	6	12	12	7	1	6	1	1	9	3	1	1	1	2	4	1					1	4	4				1	2	2	3						1	2			1	1	1	1	1
255	2013-03-18	3	6	12	13	7	1	6	1	3	1	1	3	1	4	4	4	4					1	4	4				1	1	1	1						1	1			4	1	1	1	4
258	2013-03-19	3	6	13	1	7	1	3	3	1	4	2	1	1															1	1	1	1	1	2	1	1	1	1	1			4	1	1	1	1	2	2	4
258	2013-03-19	3	6	13	2	7	1	3	3	1	10	3	34	4															1	1	1	3	1	1	1	1	1	1	1			1	1	1	1	1	1	1	1
258	2013-03-19	3	6	13	3	7	1	3	3	1	2	1	139	4															1	1	1	1	1	1	1	1	1	1	1			1	1	1	1	2	1	1	4
258	2013-03-19	3	6	13	8	7	1	3	3	2	6	2	7	2															1	1	1	3	1	1	1	1	1	1	1			1	1	1	1	1	1	2	4
258	2013-03-19	3	6	13	10	7	1	3	3	1	9	3	18	3															1	1	1	1	1	1	1	1	1	1	1			1	1	1	1	1	1	1	4
258	2013-03-19	3	6	13	11	7	1	3	3	1	4	2	20	3															1	1	2	1	1	1	1	1	1	1	1			1	1	1	1	2	1	1	4
258	2013-03-19	3	6	13	13	7	1	3	3	1	6	2	1	1															1	1	1	1	1	1	1	1	1	1	2			1	1	1	1	1	1	1	4
263	2013-03-20	3	5	12	2	4	2	4	2	1	0	1	1	1					1	1	1	4				4	1	4										1	1			4	4	1	1	4	1	1	4
263	2013-03-20	3	5	12	5	4	2	4	2	3	2	1	3	1					1	1	1	4				4	1	4										1	1			4	4	3	1	4	1	1	4
263	2013-03-20	3	5	12	6	4	2	4	2	1	1	1	9	2					1	1	1	4				4	1	4										1	1			1	1	1	1	1	2	1	4
263	2013-03-20	3	5	12	10	4	2	4	2	1	4	2	6	1					3	1	1	4				2	4	4										1	1			1	1	2	1	1	1	1	4
263	2013-03-20	3	5	12	12	4	2	4	2	3	10	3	2	1					1	1	1	1				1	4	1										1	1			1	1	1	1	1	2	1	4
263	2013-03-20	3	5	12	16	4	2	4	2	1	4	2	6	1					3	1	1	4				1	4	4										1	1			1	1	2	1	1	1	1	4
264	2013-03-21	3	6	14	2	7	1	5	2	1	11	3	36	4	1	1	4	1								1	4	4					1	1	1	1	1			4	2	1	1	1	1	1
264	2013-03-21	3	6	14	5	7	1	5	2	4	4	2	18	3	4	2	4	1								4	1	4					1	1	1	1	1			2	4	1	1	1	1	2
264	2013-03-21	3	6	14	6	7	1	5	2	4	3	1	17	3	4	1	1	4								4	1	4					1	1	1	2	1			1	4	1	1	1	1	1
264	2013-03-21	3	6	14	7	7	1	5	2	4	1	1	1	1	1	1	4	1								1	4	1					2	1	1	1	1			1	4	1	1	1	1	1
264	2013-03-21	3	6	14	10	7	1	5	2	3	10	3	20	3	4	2	4	1								4	1	1					1	1	1	1	1			1	4	1	1	1	1	2
264	2013-03-21	3	6	14	11	7	1	5	2	1	4	2	22	4	4	2	4	1								4	1	1					1	1	1	1	1			2	4	1	1	1	1	2
264	2013-03-21	3	6	14	12	7	1	5	2	1	5	2	4	1	4	2	1	1								4	1	4					4	1	1	1	1			2	4	1	1	1	1	2
269	2013-03-21	3	5	15	1	4	2	4	3	1	3	1	8	2	1	2	4	1					1	4	4				1	1	1	1										1	1	1	1	1	1	1	4
269	2013-03-21	3	5	15	2	4	2	4	3	1	0	1	2	1	4	4	4	4					1	4	4				1	1	1	1										4	4	1	1	4	1	1	4
269	2013-03-21	3	5	15	5	4	2	4	3	3	0	1	3	1	4	4	4	4					1	4	4				1	1	1	1										4	4	3	1	4	1	1	4
269	2013-03-21	3	5	15	6	4	2	4	3	1	0	1	9	2	4	4	4	4					1	4	4				1	1	1	1										4	4	1	1	4	1	1	4
269	2013-03-21	3	5	15	10	4	2	4	3	1	4	2	8	2	1	3	4	1					1	4	4				1	1	1	1										1	1	1	1	1	1	1	4
269	2013-03-21	3	5	15	12	4	2	4	3	3	7	2	3	1	1	2	1	4					1	1	1				1	1	1	1										1	1	1	1	1	1	1	4
269	2013-03-21	3	5	15	15	4	2	4	3	1	0	1	1	1	4	4	4	4					1	4	4				1	1	1	1										4	4	1	1	4	1	1	4
269	2013-03-21	3	5	15	16	4	2	4	3	1	3	1	8	2	1	1	4	1					2	4	4				1	1	1	1										1	1	1	1	1	1	1	4
274	2013-03-25	3	6	14	4	7	1	5	2	4	3	1	12	2	1	1	4	1															1	1	1	1	1			2	4	1	1	1	1	4	2	1	4
274	2013-03-25	3	6	14	5	7	1	5	2	2	5	2	22	4	4	1	1	1															1	1	1	4	1			1	4	1	1	1	1	2	1	2	4
274	2013-03-25	3	6	14	6	7	1	5	2	4	8	3	1	1	2	2	4	1															2	1	1	1	1			2	4	1	1	1	1	1	1	2	4
274	2013-03-25	3	6	14	7	7	1	5	2	1	2	1	3	1	4	2	1	1															2	1	1	1	1			1	4	1	1	1	1	2	1	1	1
274	2013-03-25	3	6	14	9	7	1	5	2	1	10	3	1	1	4	4	4	4															1	1	2	1	1			1	4	4	1	1	1	4	1	2	4
274	2013-03-25	3	6	14	12	7	1	5	2	1	9	3	8	2	4	2	1	1															1	1	1	1	1			2	4	1	1	1	1	1	1	1	4
274	2013-03-25	3	6	14	14	7	1	5	2	1	3	1	7	2	4	2	1	4															1	1	1	1	1			2	4	1	1	1	1	2	1	1	1
276	2013-03-25	3	5	7	11	3	2	3	2	3	0	1	24	4	4	4	4	4	1	1	1	4	1	4	4																	4	1	1	1	4	1	1	4
276	2013-03-25	3	5	7	12	3	2	3	2	3	3	1	8	2	4	1	1	1	1	1	1	4	1	4	4																	1	1	1	1	1	1	1	4
276	2013-03-25	3	5	7	15	3	2	3	2	1	2	1	4	1	4	4	4	4	1	1	1	4	1	4	4																	4	1	1	1	4	1	1	4
276	2013-03-25	3	5	7	16	3	2	3	2	1	2	1	12	2	1	1	4	1	1	1	1	4	1	4	4																	1	1	1	1	1	1	1	4
280	2013-03-26	3	6	13	1	7	1	5	2	1	5	2	4	1					1	1	1	4	1	4	4				1	1	1	3								2	4	1	1	1	1	2
280	2013-03-26	3	6	13	2	7	1	5	2	1	2	1	7	2					2	1	1	4	1	4	4				1	1	1	1								2	4	1	1	1	1	1
280	2013-03-26	3	6	13	4	7	1	5	2	4	3	1	13	2					1	1	1	1	1	4	4				1	1	1	3								1	4	1	1	1	1	1
280	2013-03-26	3	6	13	6	7	1	5	2	4	14	4	2	1					1	1	1	1	1	1	1				1	1	1	3								1	4	1	1	1	1	1
280	2013-03-26	3	6	13	9	7	1	5	2	1	6	2	2	1					2	1	1	4	1	1	1				1	1	1	3								1	4	4	1	1	1	4
280	2013-03-26	3	6	13	10	7	1	5	2	2	4	2	3	1					1	1	1	4	1	4	4				1	1	1	1								2	4	1	1	1	1	1
280	2013-03-26	3	6	13	11	7	1	5	2	1	4	2	27	4					1	1	1	4	1	4	4				1	1	2	3								2	4	1	1	1	1	2
282	2013-03-26	3	5	12	5	3	2	3	3	1	0	1	0	1	4	4	4	4					1	4	4								4	1	1	4	1	1	1	4	4
282	2013-03-26	3	5	12	7	3	2	3	3	1	2	1	1	1	4	4	4	4					2	4	4								1	1	1	1	1	1	1	4	4
282	2013-03-26	3	5	12	9	3	2	3	3	1	0	1	1	1	4	4	4	4					2	4	4								1	1	1	4	1	1	1	1	4
282	2013-03-26	3	5	12	12	3	2	3	3	3	1	1	8	2	4	1	4	4					1	4	4								1	1	1	1	1	1	1	1	4
282	2013-03-26	3	5	12	13	3	2	3	3	1	0	1	1	1	4	4	4	4					1	4	4								1	1	1	1	1	4	1	1	4
282	2013-03-26	3	5	12	16	3	2	3	3	1	2	1	13	2	1	1	4	1					1	4	4								1	1	1	1	1	1	1	1	4
284	2013-03-27	3	6	11	2	7	1	5	2	1	2	1	8	2	1	2	4	1															1	1	1	1	1	1	1	1	4						1	1	4
284	2013-03-27	3	6	11	4	7	1	5	2	4	7	2	14	3	1	1	4	1															1	1	1	1	1	1	1	1	1						1	2	4
284	2013-03-27	3	6	11	8	7	1	5	2	2	3	1	15	3	4	1	4	1															1	1	1	1	1	1	2	2	4						1	2	4
284	2013-03-27	3	6	11	12	7	1	5	2	1	2	1	10	2	4	1	4	1															1	1	1	2	1	1	2	2	4						1	2	4
284	2013-03-27	3	6	11	13	7	1	5	2	1	4	2	3	1	4	4	4	4															1	1	1	1	1	1	2	2	4						1	2	4
284	2013-03-27	3	6	11	14	7	1	5	2	1	4	2	3	1	4	4	4	4															1	1	1	1	1	1	2	2	4						1	1	4
290	2013-04-02	4	6	14	2	7	1	4	3	4	10	3	5	1									1	4	4				1	1	1	3								1	4	1	1	1	1	1	2	2	4
290	2013-04-02	4	6	14	5	7	1	4	3	1	4	2	5	1									1	4	4				1	1	1	3								1	4	1	1	1	1	2	1	2	4
290	2013-04-02	4	6	14	6	7	1	4	3	1	2	1	14	3									1	4	4				1	1	1	1								2	4	1	1	1	1	1	1	1	4
290	2013-04-02	4	6	14	7	7	1	4	3	2	5	2	8	2									1	4	4				1	1	1	3								1	4	1	1	1	1	1	1	1	4
290	2013-04-02	4	6	14	9	7	1	4	3	2	1	1	9	2									1	4	4				1	1	1	1								1	4	1	1	1	1	1	1	1	1
290	2013-04-02	4	6	14	13	7	1	4	3	2	5	2	1	1									1	4	4				1	1	1	3								2	4	1	1	1	1	1	1	1	4
290	2013-04-02	4	6	14	14	7	1	4	3	1	3	1	9	2									1	4	4				1	1	2	1								2	4	4	1	1	1	4	1	1	4
291	2013-04-02	4	5	14	1	4	2	5	2	1	3	1	20	3	2	1	4	2					1	4	4								1	1	1	4	1					1	1	1	1	1	2	1	4
291	2013-04-02	4	5	14	2	4	2	5	2	3	0	1	1	1	4	4	4	4					1	4	4								1	1	1	4	1					4	4	2	1	4	1	1	4
291	2013-04-02	4	5	14	4	4	2	5	2	1	0	1	8	2	4	4	4	4					1	4	4								1	1	1	1	1					4	4	1	1	4	1	1	4
291	2013-04-02	4	5	14	5	4	2	5	2	1	4	2	2	1	1	2	1	1					1	4	4								1	1	1	1	1					1	1	2	1	1	2	1	4
291	2013-04-02	4	5	14	6	4	2	5	2	1	1	1	20	3	4	4	4	4					1	4	4								1	1	1	1	1					4	4	2	1	4	2	1	4
291	2013-04-02	4	5	14	12	4	2	5	2	3	3	1	15	3	4	1	1	4					1	4	4								1	1	1	1	1					4	4	1	1	1	2	1	4
291	2013-04-02	4	5	14	16	4	2	5	2	1	3	1	19	3	4	1	1	4					1	4	4								1	1	1	1	1					1	1	1	1	1	1	1	4
293	2013-04-03	4	6	13	1	7	1	4	3	1	6	2	9	2															1	1	1	1	1	1	1	1	1			2	4	4	4	4	4	4	1	1	4
293	2013-04-03	4	6	13	3	7	1	4	3	2	4	2	2	1															1	1	1	1	1	1	1	4	1			1	4	1	1	1	1	1	2	2	4
293	2013-04-03	4	6	13	5	7	1	4	3	1	2	1	6	1															1	1	1	1	1	1	2	4	1			2	4	1	1	1	1	1	1	1	4
293	2013-04-03	4	6	13	6	7	1	4	3	1	3	1	15	3															1	1	1	1	1	1	1	4	1			2	4	1	1	1	1	1	1	1	4
293	2013-04-03	4	6	13	7	7	1	4	3	2	1	1	9	2															1	1	1	3	1	1	1	4	1			1	4	1	1	1	1	1	1	1	4
293	2013-04-03	4	6	13	8	7	1	4	3	2	2	1	22	4															1	1	1	1	1	1	1	4	1			1	4	1	1	1	1	4	1	1	4
293	2013-04-03	4	6	13	9	7	1	4	3	2	4	2	10	2															1	2	1	1	1	1	1	4	1			2	4	1	1	1	1	1	1	1	4
296	2013-04-04	4	5	15	1	4	2	4	3	1	3	1	22	4	1	2	4	1					1	4	4								1	1	1	4	1			1	4	1	1	1	1	1
296	2013-04-04	4	5	15	4	4	2	4	3	3	0	1	1	1	4	4	4	4					2	4	4								1	1	1	4	1			1	4	4	4	2	1	4
296	2013-04-04	4	5	15	6	4	2	4	3	1	3	1	22	4	4	4	4	4					1	4	4								1	1	3	1	1			1	4	4	4	2	1	4
296	2013-04-04	4	5	15	11	4	2	4	3	1	2	1	8	2	4	4	4	4					2	4	4								1	1	1	4	1			1	4	4	4	1	1	4
296	2013-04-04	4	5	15	14	4	2	4	3	1	4	2	3	1	1	3	4	1					1	4	4								1	1	1	1	1			1	4	1	1	1	1	1
296	2013-04-04	4	5	15	15	4	2	4	3	1	2	1	13	2	4	4	4	4					1	4	4								1	1	1	4	1			1	4	4	4	1	1	4
296	2013-04-04	4	5	15	16	4	2	4	3	1	3	1	21	4	4	1	1	4					1	4	4								1	1	1	4	1			1	4	1	1	1	1	1
302	2013-04-05	4	5	14	7	4	2	5	2	1	0	1	1	1	4	4	4	4	3	1	1	1	3	4	4	4	2	4												1	4
302	2013-04-05	4	5	14	10	4	2	5	2	1	6	2	23	4	1	1	4	1	1	1	1	1	1	4	4	1	4	4												1	4
302	2013-04-05	4	5	14	14	4	2	5	2	1	6	2	5	1	1	3	4	1	3	1	1	1	1	4	4	1	4	1												1	4
303	2013-04-08	4	6	14	1	7	1	4	3	1	6	2	14	3					1	1	1	4				1	4	1										1	1	1	4						1	2	4
303	2013-04-08	4	6	14	2	7	1	4	3	4	8	3	11	2					1	1	1	4				1	4	4										1	1	1	4						1	1	4
303	2013-04-08	4	6	14	3	7	1	4	3	2	5	2	7	2					1	1	1	4				4	4	4										1	1	1	4						1	1	4
303	2013-04-08	4	6	14	5	7	1	4	3	2	7	2	4	1					1	1	1	4				4	4	1										1	1	1	4						2	1	4
303	2013-04-08	4	6	14	10	7	1	4	3	2	4	2	5	1					1	1	1	4				1	4	1										2	2	1	4						1	1	4
303	2013-04-08	4	6	14	12	7	1	4	3	4	4	2	2	1					2	1	1	4				1	4	4										1	1	1	4						1	1	1
305	2013-04-08	4	5	11	1	4	2	5	2	1	3	1	26	4	1	3	4	1	3	1	1	4	1	4	4								1	1	1	1	1					1	4	1	1	1
305	2013-04-08	4	5	11	6	4	2	5	2	1	3	1	3	1	4	4	4	4	3	1	1	1	1	4	4								1	1	1	1	1					4	4	2	1	4
305	2013-04-08	4	5	11	8	4	2	5	2	3	1	1	4	1	4	4	4	4	1	1	1	4	1	4	4								1	1	1	1	1					4	4	1	1	4
305	2013-04-08	4	5	11	9	4	2	5	2	1	2	1	2	1	4	4	4	4	3	1	1	4	1	4	4								4	1	1	1	1					4	4	1	1	4
305	2013-04-08	4	5	11	10	4	2	5	2	1	12	4	26	4	1	3	1	1	3	1	1	1	2	1	1								1	1	1	1	1					1	3	2	1	1
305	2013-04-08	4	5	11	16	4	2	5	2	1	3	1	25	4	4	3	1	4	3	1	1	4	1	4	4								1	1	1	4	1					1	3	1	1	1
311	2013-04-09	4	6	14	1	7	1	5	2	1	4	2	15	3															1	2	1	1	4	1	1	2	1	1	1	1	4						1	1	4
311	2013-04-09	4	6	14	4	7	1	5	2	4	1	1	27	4															1	1	1	1	1	1	1	1	1	1	1	1	4						1	1	4
311	2013-04-09	4	6	14	7	7	1	5	2	2	5	2	15	3															1	1	1	1	1	1	1	1	1	1	1	2	4						1	2	4
311	2013-04-09	4	6	14	9	7	1	5	2	2	3	1	16	3															1	1	1	1	1	1	1	1	1	1	1	2	4						1	1	4
311	2013-04-09	4	6	14	10	7	1	5	2	1	3	1	6	1															1	1	1	3	1	1	1	4	1	1	2	1	4						1	1	4
311	2013-04-09	4	6	14	12	7	1	5	2	2	2	1	3	1															1	1	1	3	1	1	1	1	1	1	1	1	4						1	1	4
311	2013-04-09	4	6	14	14	7	1	5	2	3	5	2	3	1															1	1	1	1	1	1	1	1	1	1	1	2	4						1	2	4
314	2013-04-10	4	5	14	3	4	2	3	3	1	0	1	1	1	4	4	4	4					1	4	4	4	1	4												1	4	4	4	1	2	4
314	2013-04-10	4	5	14	6	4	2	3	3	1	4	2	2	1	4	4	4	4					1	4	4	4	1	4												1	4	4	4	1	1	4
314	2013-04-10	4	5	14	7	4	2	3	3	1	9	3	2	1	1	1	4	1					1	4	4	1	4	1												1	4	1	1	2	1	1
314	2013-04-10	4	5	14	8	4	2	3	3	3	7	2	6	1	1	1	4	1					2	4	4	1	4	4												4	4	1	1	1	1	1
314	2013-04-10	4	5	14	10	4	2	3	3	1	4	2	27	4	4	1	1	4					1	4	4	1	2	1												1	4	1	1	2	1	1
314	2013-04-10	4	5	14	11	4	2	3	3	3	0	1	1	1	4	4	4	4					1	4	4	1	4	1												4	4	1	1	2	1	4
314	2013-04-10	4	5	14	16	4	2	3	3	1	1	1	27	4	4	1	1	4					1	4	4	4	1	4												1	4	1	1	1	1	1
316	2013-04-11	4	6	12	3	7	1	6	1	2	7	2	10	2					1	1	1	4							2	1	1	1						1	2	1	4						1	2	4
316	2013-04-11	4	6	12	4	7	1	6	1	4	9	3	29	4					2	1	1	4							1	1	1	3						1	1	1	4						1	1	4
316	2013-04-11	4	6	12	5	7	1	6	1	2	5	2	7	2					1	1	1	4							1	1	2	1						1	1	1	4						2	1	4
316	2013-04-11	4	6	12	8	7	1	6	1	2	6	2	6	1					1	1	1	4							1	1	1	1						1	1	1	4						1	1	4
316	2013-04-11	4	6	12	9	7	1	6	1	2	7	2	18	3					1	1	1	4							1	1	2	1						1	1	1	4						1	1	1
316	2013-04-11	4	6	12	10	7	1	6	1	2	9	3	8	2					1	1	1	4							1	1	1	1						1	1	1	4						1	1	4
318	2013-04-11	4	5	15	1	4	2	4	3	1	6	2	28	4	1	3	4	1	3	1	1	1				2	4	4										1	1			1	1	1	1	1
318	2013-04-11	4	5	15	2	4	2	4	3	1	0	1	1	1	4	4	4	4	3	1	1	4				4	1	4										4	1			4	4	1	1	4
318	2013-04-11	4	5	15	8	4	2	4	3	3	4	2	7	2	4	3	1	4	3	1	1	4				4	2	4										4	1			1	1	2	1	1
318	2013-04-11	4	5	15	9	4	2	4	3	1	3	1	1	1	1	3	4	1	3	1	1	4				2	4	2										1	1			1	1	2	1	1
318	2013-04-11	4	5	15	10	4	2	4	3	1	6	2	28	4	4	3	4	4	3	1	1	4				4	1	4										1	1			1	1	2	1	1
318	2013-04-11	4	5	15	11	4	2	4	3	3	0	1	1	1	4	4	4	4	3	1	1	4				4	1	4										4	1			4	4	1	1	4
318	2013-04-11	4	5	15	15	4	2	4	3	1	2	1	20	3	3	3	4	1	1	1	1	1				1	4	4										1	1			1	1	1	1	1
322	2013-04-15	4	6	12	7	7	1	5	2	2	4	2	21	4									1	4	4	4	1	4	1	1	1	1								2	4						1	1	4
322	2013-04-15	4	6	12	8	7	1	5	2	2	5	2	10	2									1	4	4	1	1	4	1	1	1	1								1	4						1	2	4
322	2013-04-15	4	6	12	9	7	1	5	2	2	4	2	22	4									1	4	4	4	1	4	1	1	1	1								1	4						1	1	1
322	2013-04-15	4	6	12	10	7	1	5	2	1	2	1	12	2									1	4	4	1	4	4	1	1	1	3								1	4						1	1	4
322	2013-04-15	4	6	12	13	7	1	5	2	2	6	2	3	1									1	4	4	1	4	4	1	1	1	1								2	4						1	1	4
322	2013-04-15	4	6	12	14	7	1	5	2	3	1	1	9	2									1	4	4	4	1	4	1	1	1	1								2	4						1	1	4
326	2013-04-15	4	5	12	3	4	2	4	2	3	1	1	3	1	4	4	4	4	1	1	1	4				4	1	4					1	1	1	1	1			4	1
326	2013-04-15	4	5	12	5	4	2	4	2	2	1	1	16	3	4	4	4	4	1	1	1	4				4	2	4					1	1	1	4	1			1	4
326	2013-04-15	4	5	12	7	4	2	4	2	1	11	3	8	2	4	1	1	4	1	1	1	1				1	4	1					1	1	1	1	1			1	4
326	2013-04-15	4	5	12	8	4	2	4	2	3	8	3	11	2	1	1	4	1	1	1	1	1				1	4	1					1	1	1	1	1			4	1
326	2013-04-15	4	5	12	12	4	2	4	2	3	3	1	28	4	4	1	1	4	1	1	1	4				2	4	2					1	1	1	1	1			1	4
326	2013-04-15	4	5	12	13	4	2	4	2	1	3	1	3	1	4	4	4	4	1	1	1	4				4	2	4					1	1	1	1	1			1	4
327	2013-04-16	4	6	11	2	7	1	3	3	4	3	1	19	3	4	4	4	4					1	4	4				1	1	1	1								2	4	1	1	1	1	1
327	2013-04-16	4	6	11	3	7	1	3	3	1	4	2	15	3	4	4	4	4					1	4	4				1	1	1	1								2	4	1	1	1	1	1
327	2013-04-16	4	6	11	7	7	1	3	3	2	4	2	22	4	4	1	4	1					1	4	4				1	1	1	1								2	4	1	1	1	1	1
327	2013-04-16	4	6	11	9	7	1	3	3	1	7	2	23	4	1	1	4	1					4	4	4				1	1	1	1								2	4	1	1	1	1	1
327	2013-04-16	4	6	11	10	7	1	3	3	1	2	1	13	2	1	4	4	1					2	4	4				1	1	1	3								2	4	1	1	1	1	1
327	2013-04-16	4	6	11	14	7	1	3	3	3	0	1	10	2	4	2	1	4					1	4	4				1	1	1	1								1	4	1	1	1	1	2
332	2013-04-17	4	5	9	2	4	2	4	2	1	0	1	2	1	4	4	4	4	1	1	1	4				4	2	4												1	4	4	4	2	1	4
332	2013-04-17	4	5	9	7	4	2	4	2	1	9	3	10	2	4	1	1	4	1	1	1	1				1	4	1												1	4	1	1	1	1	1
332	2013-04-17	4	5	9	10	4	2	4	2	1	4	2	34	4	4	1	1	4	1	1	1	4				4	3	4												1	4	1	1	2	1	1
332	2013-04-17	4	5	9	12	4	2	4	2	3	2	1	30	4	4	4	4	4	1	1	1	4				4	1	4												1	4	1	1	2	1	4
332	2013-04-17	4	5	9	14	4	2	4	2	1	0	1	17	3	4	4	4	4	1	1	1	4				4	3	4												1	4	4	4	1	1	4
337	2013-04-19	4	5	10	4	4	2	4	2	3	0	1	2	1									1	4	4	4	2	4										4	1	1	4	4	4	2	1	4
337	2013-04-19	4	5	10	10	4	2	4	2	1	2	1	36	4									1	4	4	4	3	4										1	1	1	4	1	1	2	1	1
337	2013-04-19	4	5	10	11	4	2	4	2	3	7	2	2	1									2	4	4	4	1	4										1	1	4	4	4	4	1	1	4
337	2013-04-19	4	5	10	12	4	2	4	2	3	2	1	33	4									1	4	4	4	1	4										4	1	1	4	1	1	1	1	4
338	2013-04-22	4	6	12	2	7	1	4	2	2	3	1	25	4																			1	1	1	1	1	1	1	1	4	1	1	1	1	1	1	2	4
338	2013-04-22	4	6	12	6	7	1	4	2	3	1	1	7	2																			1	1	1	1	1	1	1	1	4	4	1	1	1	4	1	2	4
338	2013-04-22	4	6	12	8	7	1	4	2	1	5	2	1	1																			1	1	2	1	1	1	1	1	4	1	1	1	1	1	1	1	4
338	2013-04-22	4	6	12	9	7	1	4	2	2	2	1	1	1																			1	1	1	1	1	1	1	1	4	1	1	1	1	1	1	1	4
338	2013-04-22	4	6	12	12	7	1	4	2	4	2	1	16	3																			1	1	1	1	1	1	2	1	4	1	1	1	1	2	1	2	4
338	2013-04-22	4	6	12	14	7	1	4	2	3	1	1	16	3																			1	1	1	1	1	1	1	4	1	1	1	1	1	1	1	2	4
342	2013-04-23	4	6	11	2	7	1	5	2	4	3	1	25	4									1	4	4				1	1	1	1	1	1	1	1	1	1	1	1	4
342	2013-04-23	4	6	11	4	7	1	5	2	4	4	2	40	4									1	4	4				1	1	1	1	1	1	1	1	1	1	1	1	4
342	2013-04-23	4	6	11	5	7	1	5	2	4	0	1	6	1									1	4	4				1	2	1	1	1	1	1	1	1	1	1	1	4
342	2013-04-23	4	6	11	7	7	1	5	2	2	3	1	28	4									1	4	4				1	1	1	1	1	1	1	1	1	1	1	1	4
342	2013-04-23	4	6	11	13	7	1	5	2	2	6	2	10	2									1	4	4				2	1	1	1	1	1	1	1	1	1	1	1	4
342	2013-04-23	4	6	11	14	7	1	5	2	3	0	1	16	3									1	4	4				1	1	1	1	1	1	1	1	1	1	1	4	1
351	2013-04-25	4	5	16	2	5	2	5	3	1	0	1	1	1	4	4	4	4	1	1	1	4	1	4	4	4	1	4										4	1
351	2013-04-25	4	5	16	4	5	2	5	3	1	0	1	1	1	4	4	4	4	1	1	1	4	1	4	4	4	1	4										1	1
351	2013-04-25	4	5	16	5	5	2	5	3	2	6	2	4	1	1	1	4	1	1	1	1	4	1	4	4	1	4	1										1	1
351	2013-04-25	4	5	16	9	5	2	5	3	1	4	2	3	1	1	2	4	1	1	1	1	4	1	4	4	1	4	1										1	1
351	2013-04-25	4	5	16	10	5	2	5	3	1	4	2	39	4	1	1	4	1	1	1	1	4	1	4	4	3	4	3										1	1
351	2013-04-25	4	5	16	12	5	2	5	3	3	2	1	38	4	4	4	4	4	1	1	1	4	1	4	4	4	1	4										1	1
351	2013-04-25	4	5	16	14	5	2	5	3	3	3	1	2	1	4	4	4	4	1	1	1	4	1	4	4	4	1	4										4	1
354	2013-04-26	4	5	15	1	4	2	4	3	1	3	1	41	4	1	1	4	1	1	1	1	4																1	1	1	4	3	1	1	1	1
354	2013-04-26	4	5	15	4	4	2	4	3	1	0	1	1	1	4	4	4	4	1	1	1	4																4	1	1	4	4	4	1	1	4
354	2013-04-26	4	5	15	6	4	2	4	3	1	0	1	6	1	4	4	4	4	1	1	1	4																4	1	4	4	4	4	1	1	4
354	2013-04-26	4	5	15	8	4	2	4	3	3	0	1	1	1	4	4	4	4	1	1	1	4																4	1	4	4	4	4	1	4	4
354	2013-04-26	4	5	15	9	4	2	4	3	1	5	2	4	1	1	1	4	1	1	1	1	4																1	1	1	4	1	1	1	1	1
354	2013-04-26	4	5	15	12	4	2	4	3	3	0	1	12	2	4	4	4	4	1	1	1	4																4	1	1	4	1	4	1	1	4
354	2013-04-26	4	5	15	15	4	2	4	3	3	0	1	4	1	4	4	4	4	1	1	1	4																4	1	1	4	4	4	1	1	4
354	2013-04-26	4	5	15	16	4	2	4	3	1	2	1	4	1	4	4	4	4	1	1	1	4																1	1	1	4	4	4	1	1	4
356	2013-04-29	4	6	14	1	7	1	5	2	3	4	2	5	1	4	2	4	4					2	4	4	1	4	1												1	4						2	2	4
356	2013-04-29	4	6	14	7	7	1	5	2	4	1	1	1	1	2	2	4	2					1	4	4	2	4	1												1	4						1	1	4
356	2013-04-29	4	6	14	8	7	1	5	2	4	1	1	1	1	1	1	4	1					1	4	4	1	4	1												1	4						1	1	4
356	2013-04-29	4	6	14	9	7	1	5	2	2	3	1	8	2	4	1	1	4					1	4	4	4	4	4												1	4						1	1	4
356	2013-04-29	4	6	14	10	7	1	5	2	1	7	2	2	1	4	1	4	1					2	4	4	4	4	4												1	4						1	1	4
356	2013-04-29	4	6	14	11	7	1	5	2	1	4	2	5	1	4	4	4	4					1	4	4	4	1	4												1	4						1	2	2
361	2013-05-02	5	6	12	4	7	1	5	2	4	2	1	6	1												4	1	4					1	1	1	1	1			1	4	1	1	1	1	1	1	2	1
361	2013-05-02	5	6	12	5	7	1	5	2	1	9	3	3	1												1	4	1					1	1	1	1	1			1	4	1	1	1	1	1	1	2	4
361	2013-05-02	5	6	12	6	7	1	5	2	4	1	1	5	1												1	4	4					1	1	1	1	1			2	4	1	1	1	1	1	1	1	4
361	2013-05-02	5	6	12	7	7	1	5	2	4	1	1	3	1												1	4	4					2	1	1	1	1			2	4	1	1	1	1	2	1	1	4
361	2013-05-02	5	6	12	9	7	1	5	2	2	3	1	11	2												4	1	4					1	1	1	1	1			1	4	1	1	1	1	1	1	1	4
361	2013-05-02	5	6	12	14	7	1	5	2	1	12	4	3	1												1	4	1					1	1	1	1	1			4	1	1	1	1	1	2	1	2	1
365	2013-05-03	5	6	9	2	7	1	4	2	1	2	1	7	2					1	1	1	4	1	4	4	1	1	4	1	1	1	1															1	2	4
365	2013-05-03	5	6	9	4	7	1	4	2	4	2	1	51	4					1	1	1	4	1	4	4	4	1	4	1	1	1	1															1	1	4
365	2013-05-03	5	6	9	5	7	1	4	2	1	8	3	4	1					1	1	1	1	1	1	1	1	4	1	2	1	1	1															1	1	4
365	2013-05-03	5	6	9	6	7	1	4	2	4	1	1	6	1					2	1	1	4	1	4	4	1	4	4	1	2	1	3															1	1	4
365	2013-05-03	5	6	9	7	7	1	4	2	4	1	1	4	1					1	1	1	4	1	4	4	1	4	4	1	1	1	1															1	1	4
369	2013-05-06	5	5	13	1	4	2	4	3	1	1	1	51	4	4	1	1	4	1	1	1	4											1	1	1	1	1			1	4	1	1	1	1	1
369	2013-05-06	5	5	13	2	4	2	4	3	1	0	1	2	1	4	4	4	4	1	1	1	4											1	1	1	4	1			1	4	4	4	1	1	4
369	2013-05-06	5	5	13	4	4	2	4	3	3	0	1	2	1	4	4	4	4	1	1	1	4											1	1	1	1	1			1	4	4	4	2	1	4
369	2013-05-06	5	5	13	6	4	2	4	3	1	0	1	4	1	4	4	4	4	1	1	1	4											1	1	1	4	1			1	4	4	4	3	1	4
369	2013-05-06	5	5	13	7	4	2	4	3	1	7	2	26	4	4	4	1	4	1	1	1	4											1	1	1	1	1			1	4	1	1	2	1	1
369	2013-05-06	5	5	13	13	4	2	4	3	4	8	3	15	3	2	1	4	1	1	1	1	1											1	1	1	1	1			4	1	1	1	1	1	4
369	2013-05-06	5	5	13	14	4	2	4	3	1	0	1	2	1	4	4	4	4	1	1	1	4											2	1	1	4	1			1	4	4	4	1	2	4
371	2013-05-07	5	6	11	3	7	1	4	2	4	3	1	55	4					1	1	1	4	1	4	4				1	1	1	1										1	1	1	1	1	1	2	4
371	2013-05-07	5	6	11	4	7	1	4	2	4	2	1	10	2					2	1	1	4	1	4	4				1	1	1	1										1	1	1	1	1	1	2	1
371	2013-05-07	5	6	11	7	7	1	4	2	3	9	3	3	1					1	1	1	4	1	4	4				1	2	1	1										1	1	1	1	2	1	2	4
371	2013-05-07	5	6	11	8	7	1	4	2	4	1	1	8	2					1	1	1	4	1	4	4				1	1	1	1										1	1	1	1	1	1	1	4
371	2013-05-07	5	6	11	12	7	1	4	2	2	8	3	2	1					1	1	1	4	1	4	4				1	1	1	1										1	1	1	1	1	1	2	4
371	2013-05-07	5	6	11	13	7	1	4	2	1	1	1	1	1					2	1	1	4	1	4	4				1	1	1	3										4	1	1	1	1	1	1	4
373	2013-05-08	5	6	10	3	7	1	4	2	4	3	1	56	4												4	1	4					1	1	1	1	1	1	1	1	4						2	1	4
373	2013-05-08	5	6	10	4	7	1	4	2	4	1	1	11	2												1	4	1					1	1	1	1	1	1	1	1	4						1	2	4
373	2013-05-08	5	6	10	10	7	1	4	2	1	5	2	9	2												1	4	1					1	1	1	1	1	1	1	4	1						1	2	4
373	2013-05-08	5	6	10	14	7	1	4	2	1	8	3	4	1												4	1	4					2	1	1	1	1	1	1	2	4						1	1	4
374	2013-05-08	5	5	15	4	4	2	5	2	3	3	1	2	1	4	4	1	4					1	4	4								1	1	1	1	1			4	4	1	1	2	1	1
374	2013-05-08	5	5	15	6	4	2	5	2	3	0	1	1	1	4	1	1	4					1	4	4								1	1	1	4	1			4	4	1	2	2	1	1
374	2013-05-08	5	5	15	7	4	2	5	2	1	7	2	30	4	4	4	4	4					2	4	4								1	1	1	1	1			1	4	1	1	2	1	4
374	2013-05-08	5	5	15	8	4	2	5	2	1	0	1	1	1	4	4	4	4					1	4	4								2	1	1	4	1			4	4	4	4	2	1	4
374	2013-05-08	5	5	15	12	4	2	5	2	1	8	3	3	1	4	4	4	4					2	4	4								1	1	1	1	1			4	4	4	4	2	1	4
374	2013-05-08	5	5	15	14	4	2	5	2	3	0	1	1	1	4	4	4	4					1	4	4								4	1	1	1	1			1	4	4	4	1	1	4
374	2013-05-08	5	5	15	15	4	2	5	2	4	0	1	35	4	4	4	4	4					1	4	4								1	1	4	4	1			1	4	1	1	1	1	1
374	2013-05-08	5	5	15	16	4	2	5	2	3	0	1	1	1	4	4	4	4					1	4	4								2	1	1	1	1			1	4	4	4	2	1	4
378	2013-05-09	5	6	10	7	7	1	4	2	3	5	2	5	1	4	4	4	4					2	4	4				1	1	1	1	1	1	1	1	1			4	1
378	2013-05-09	5	6	10	8	7	1	4	2	4	1	1	10	2	2	1	4	1					1	4	4				1	1	1	1	1	1	1	1	1			2	4
378	2013-05-09	5	6	10	11	7	1	4	2	1	2	1	18	3	4	4	4	4					1	4	4				1	1	1	1	1	1	1	1	1			1	4
378	2013-05-09	5	6	10	12	7	1	4	2	1	5	2	4	1	1	1	4	1					1	4	4				1	1	1	1	1	1	1	1	1			1	4
383	2013-05-10	5	5	11	1	4	2	4	2	1	3	1	56	4					1	1	1	4	1	4	4	1	4	1	1	1	1	1	1	1	1	4	1
383	2013-05-10	5	5	11	15	4	2	4	2	4	0	1	55	4					1	1	1	4	1	4	4	4	3	4	1	1	1	1	1	1	4	1	1
384	2013-05-13	5	6	13	3	7	1	5	2	4	2	1	61	4	4	4	4	4					1	4	4	4	1	4					1	1	1	1	1			1	4
384	2013-05-13	5	6	13	5	7	1	5	2	4	5	2	4	1	2	2	4	1					1	4	4	1	4	1					4	1	1	1	1			1	4
384	2013-05-13	5	6	13	6	7	1	5	2	4	2	1	16	3	4	2	4	1					1	4	4	1	4	4					1	1	1	1	1			2	4
384	2013-05-13	5	6	13	7	7	1	5	2	1	0	1	3	1	4	4	4	4					1	4	4	4	1	4					1	1	1	1	1			1	4
384	2013-05-13	5	6	13	8	7	1	5	2	4	1	1	24	4	4	1	1	1					1	4	4	1	1	4					1	1	1	1	1			2	4
384	2013-05-13	5	6	13	12	7	1	5	2	1	1	1	3	1	1	1	4	1					1	4	4	1	4	4					1	1	1	1	1			1	4
384	2013-05-13	5	6	13	14	7	1	5	2	1	8	3	1	1	4	2	4	1					1	4	4	4	1	4					4	1	1	1	1			1	4
386	2013-05-13	5	5	12	6	4	2	4	2	3	3	1	6	1	2	2	4	1					1	4	4				1	1	1	1								4	4	1	1	1	1	1
386	2013-05-13	5	5	12	7	4	2	4	2	1	11	3	36	4	4	4	4	4					2	4	4				1	1	1	1								1	4	1	1	1	1	4
386	2013-05-13	5	5	12	10	4	2	4	2	1	5	2	57	4	4	1	1	4					1	4	4				1	1	1	2								4	1	1	1	1	1	1
386	2013-05-13	5	5	12	13	4	2	4	2	4	4	2	22	4	4	1	1	4					2	4	4				1	1	1	1								1	1	1	1	1	1	4
386	2013-05-13	5	5	12	15	4	2	4	2	1	0	1	57	4	4	4	4	4					1	4	4				1	1	1	1								1	4	4	1	1	1	4
389	2013-05-14	5	6	14	4	7	1	4	3	4	2	1	4	1	4	1	4	1	1	1	1	4							1	1	1	1										1	1	1	1	1	2	1	4
389	2013-05-14	5	6	14	6	7	1	4	3	4	2	1	17	3	4	1	4	1	1	1	1	4							1	1	1	1										1	1	1	1	1	1	1	1
389	2013-05-14	5	6	14	9	7	1	4	3	4	2	1	4	1	1	1	4	1	1	1	1	4							1	1	1	3										1	1	1	1	1	1	1	4
389	2013-05-14	5	6	14	11	7	1	4	3	1	1	1	4	1	1	2	4	1	2	1	1	4							1	1	1	1										1	1	1	1	1	1	2	4
389	2013-05-14	5	6	14	13	7	1	4	3	3	0	1	1	1	4	4	4	4	1	1	1	4							1	1	1	1										4	1	1	1	1	1	1	4
389	2013-05-14	5	6	14	14	7	1	4	3	1	2	1	1	1	1	2	4	1	2	1	1	4							1	1	1	1										1	1	1	1	1	1	1	4
393	2013-05-16	5	6	13	2	7	1	4	3	3	10	3	12	2	1	2	4	1	2	1	1	1	1	4	4				1	1	1	1										1	1	1	1	1
393	2013-05-16	5	6	13	3	7	1	4	3	3	0	1	2	1	4	4	4	4	2	1	1	4	1	4	4				1	1	1	1										1	1	1	1	1
393	2013-05-16	5	6	13	6	7	1	4	3	4	2	1	19	3	4	1	4	1	1	1	1	1	1	4	4				1	1	1	1										1	1	1	1	1
393	2013-05-16	5	6	13	8	7	1	4	3	4	0	1	17	3	4	4	4	4	2	1	1	1	1	4	4				1	1	1	1										1	1	1	1	1
393	2013-05-16	5	6	13	10	7	1	4	3	1	7	2	17	3	4	1	1	1	1	1	1	1	1	4	4				1	1	1	1										1	1	1	1	1
393	2013-05-16	5	6	13	11	7	1	4	3	4	2	1	5	1	1	1	4	1	1	1	1	4	1	4	4				1	1	1	1										1	1	1	1	1
393	2013-05-16	5	6	13	14	7	1	4	3	1	2	1	2	1	4	1	1	1	1	1	1	1	1	4	4				1	1	2	1										1	1	1	1	1
395	2013-05-16	5	5	14	1	4	2	5	2	1	0	1	1	1					1	1	1	4				4	1	4	1	1	1	2						4	1								1	1	4
395	2013-05-16	5	5	14	2	4	2	5	2	3	4	2	8	2					1	1	1	4				1	4	1	1	3	1	1						4	1								2	1	4
395	2013-05-16	5	5	14	4	4	2	5	2	3	3	1	1	1					1	1	1	1				4	1	4	1	1	1	1						1	1								2	1	4
395	2013-05-16	5	5	14	5	4	2	5	2	3	8	3	1	1					1	1	1	4				1	4	1	1	2	1	1						1	1								1	1	4
395	2013-05-16	5	5	14	9	4	2	5	2	1	3	1	1	1					1	1	1	4				1	4	1	1	2	1	1						1	1								1	1	4
395	2013-05-16	5	5	14	14	4	2	5	2	1	0	1	1	1					1	1	1	4				4	1	4	1	1	1	1						4	1								1	1	4
395	2013-05-16	5	5	14	15	4	2	5	2	4	0	1	60	4					1	3	1	4				4	3	4	1	1	3	1						4	4								1	1	4
398	2013-05-17	5	5	15	4	4	2	5	2	3	4	2	2	1	4	4	4	4								4	2	4	1	1	1	1						1	1								2	1	4
398	2013-05-17	5	5	15	6	4	2	5	2	3	2	1	9	2	4	4	4	4								4	2	4	1	1	1	1						4	1								2	1	4
398	2013-05-17	5	5	15	7	4	2	5	2	1	6	2	40	4	4	4	4	4								4	1	4	1	1	1	1						4	1								2	1	4
398	2013-05-17	5	5	15	10	4	2	5	2	1	6	2	61	4	4	1	4	4								4	1	4	1	1	1	1						4	1								2	1	4
398	2013-05-17	5	5	15	13	4	2	5	2	4	4	2	26	4	4	4	4	4								4	1	4	1	1	1	1						4	1								1	1	4
398	2013-05-17	5	5	15	15	4	2	5	2	4	0	1	62	4	4	4	4	4								4	3	4	1	1	1	1						4	1								1	1	4
398	2013-05-17	5	5	15	16	4	2	5	2	1	2	1	1	1	4	4	4	4								4	2	4	1	1	1	1						4	1								1	1	4
402	2013-05-20	5	6	14	1	7	1	3	3	1	1	1	4	1	4	4	4	4					1	4	4				1	1	1	1						1	1								1	2	4
402	2013-05-20	5	6	14	3	7	1	3	3	1	5	2	3	1	4	4	4	4					1	4	4				1	1	1	1						1	1								1	2	2
402	2013-05-20	5	6	14	5	7	1	3	3	1	12	4	1	1	1	1	4	1					1	4	4				1	1	1	1						1	1								1	1	4
402	2013-05-20	5	6	14	10	7	1	3	3	1	5	2	21	4	4	2	4	1					1	4	4				1	1	1	1						1	1								1	2	1
402	2013-05-20	5	6	14	11	7	1	3	3	4	2	1	9	2	2	1	4	1					1	4	4				1	1	1	1						1	1								1	2	4
402	2013-05-20	5	6	14	13	7	1	3	3	4	1	1	38	4	4	4	4	4					1	4	4				1	1	1	1						1	1								2	2	4
404	2013-05-20	5	5	10	1	3	2	4	2	3	1	1	2	1					1	1	1	4	1	4	4	4	2	4					1	1	1	1	1					4	4	2	1	4
404	2013-05-20	5	5	10	2	3	2	4	2	3	3	1	12	2					1	1	1	4	3	4	4	4	1	4					1	1	1	4	1					1	1	2	1	1
404	2013-05-20	5	5	10	7	3	2	4	2	1	5	2	41	4					1	1	1	4	3	4	4	4	1	4					1	1	1	4	1					4	4	3	1	4
404	2013-05-20	5	5	10	9	3	2	4	2	1	5	2	5	1					1	1	1	4	1	4	4	2	4	1					1	1	1	1	1					1	1	2	1	1
404	2013-05-20	5	5	10	13	3	2	4	2	4	3	1	29	4					1	1	1	1	1	4	4	4	1	4					1	1	1	4	1					1	1	2	1	1
407	2013-05-22	5	6	11	3	7	1	5	2	2	7	2	2	1	4	1	4	1								4	1	4	1	1	1	1										1	1	1	1	1	2	1	4
407	2013-05-22	5	6	11	4	7	1	5	2	1	3	1	5	1	4	1	4	1								1	4	4	1	1	1	1										1	1	1	1	1	1	1	4
407	2013-05-22	5	6	11	5	7	1	5	2	1	8	3	3	1	2	1	4	1								1	4	4	1	1	1	1										1	1	1	1	2	1	2	4
407	2013-05-22	5	6	11	9	7	1	5	2	1	2	1	12	2	4	1	1	1								4	1	4	1	1	1	1										1	1	1	1	1	1	1	4
407	2013-05-22	5	6	11	13	7	1	5	2	2	1	1	40	4	4	4	4	4								4	1	4	1	1	1	1										4	1	1	1	1	1	2	4
410	2013-05-22	5	5	11	4	4	2	3	3	4	4	2	3	1	4	3	1	4	1	1	1	4							1	1	1	1										1	1	1	1	1	2	1	4
410	2013-05-22	5	5	11	5	4	2	3	3	1	0	1	3	1	4	4	4	4	2	1	1	4							1	1	1	1										4	4	2	1	4	2	1	4
410	2013-05-22	5	5	11	7	4	2	3	3	1	11	3	1	1	1	2	4	1	1	1	1	1							1	1	1	1										1	1	1	1	1	2	1	4
410	2013-05-22	5	5	11	9	4	2	3	3	1	2	1	7	2	1	2	4	1	1	1	1	4							1	1	1	1										1	1	2	1	1	1	1	4
410	2013-05-22	5	5	11	10	4	2	3	3	1	3	1	66	4	4	2	1	4	1	1	1	4							1	1	1	1										1	4	2	1	1	1	1	4
410	2013-05-22	5	5	11	15	4	2	3	3	4	0	1	66	4	4	4	4	4	2	1	1	4							1	1	1	1										1	1	2	1	4	1	1	4
416	2013-05-24	5	5	13	2	4	2	4	3	3	3	1	16	3	4	4	4	4	1	1	1	4	1	4	4				1	1	1	1	1	1	1	4	1
416	2013-05-24	5	5	13	4	4	2	4	3	4	6	2	5	1	4	2	1	4	1	1	1	4	1	4	4				1	1	1	2	1	1	1	1	1
416	2013-05-24	5	5	13	5	4	2	4	3	3	8	3	2	1	1	1	4	1	1	1	1	1	2	4	4				1	1	3	1	4	1	1	1	1
416	2013-05-24	5	5	13	7	4	2	4	3	3	9	3	3	1	4	1	1	4	1	1	1	1	2	1	1				2	1	1	2	1	1	1	1	1
416	2013-05-24	5	5	13	9	4	2	4	3	1	2	1	9	2	4	1	4	4	1	1	1	4	1	4	4				1	1	1	2	1	1	1	1	1
416	2013-05-24	5	5	13	13	4	2	4	3	4	3	1	33	4	4	4	4	4	2	1	1	4	1	4	4				1	1	1	1	1	1	1	1	1
418	2013-05-27	5	6	12	2	7	1	6	1	3	9	3	23	4									2	4	4	1	4	4	1	1	1	3						1	1	4	1
418	2013-05-27	5	6	12	3	7	1	6	1	3	3	1	7	2									1	4	4	4	1	4	1	1	1	1						1	2	1	4
418	2013-05-27	5	6	12	4	7	1	6	1	2	1	1	10	2									1	4	4	4	1	4	1	1	1	1						1	1	2	4
418	2013-05-27	5	6	12	10	7	1	6	1	1	4	2	28	4									1	4	4	4	1	4	1	1	1	1						1	1	4	1
418	2013-05-27	5	6	12	12	7	1	6	1	1	3	1	17	3									1	4	4	4	1	4	1	1	1	1						1	1	1	4
420	2013-05-27	5	5	13	3	4	2	4	3	4	0	1	1	1	4	4	4	4	1	1	1	4											1	1	1	4	1	4	1	1	4
420	2013-05-27	5	5	13	7	4	2	4	3	3	8	3	6	1	4	2	4	4	1	1	1	4											1	1	1	1	1	1	1	1	4
420	2013-05-27	5	5	13	8	4	2	4	3	1	5	2	73	4	4	1	1	4	1	1	1	4											1	1	1	1	1	4	1	1	4
420	2013-05-27	5	5	13	9	4	2	4	3	1	2	1	12	2	4	4	4	4	2	1	1	4											1	1	1	1	1	1	1	1	4
420	2013-05-27	5	5	13	12	4	2	4	3	1	0	1	27	4	4	4	4	4	1	1	1	4											1	1	1	4	1	4	1	1	4
420	2013-05-27	5	5	13	13	4	2	4	3	4	1	1	36	4	4	4	4	4	1	1	1	4											1	1	1	1	1	4	1	1	4
420	2013-05-27	5	5	13	15	4	2	4	3	4	1	1	71	4	4	4	4	4	1	1	1	4											1	1	1	4	1	1	1	4	4
422	2013-05-29	5	6	13	2	7	1	6	2	3	1	1	25	4	4	1	4	1					2	4	4								1	1	1	1	1	1	1								1	1	4
422	2013-05-29	5	6	13	6	7	1	6	2	1	0	1	2	1	4	4	4	4					1	4	4								1	1	1	1	1	1	1								1	1	1
422	2013-05-29	5	6	13	8	7	1	6	2	1	1	1	1	1	4	4	4	4					1	4	4								1	1	1	1	1	2	1								1	1	1
422	2013-05-29	5	6	13	9	7	1	6	2	1	2	1	19	3	4	2	1	1					1	4	4								1	1	1	4	1	1	1								1	1	1
422	2013-05-29	5	6	13	10	7	1	6	2	1	5	2	30	4	4	4	4	4					1	4	4								1	1	1	1	1	1	1								1	1	1
422	2013-05-29	5	6	13	12	7	1	6	2	1	2	1	19	3	4	1	1	1					1	4	4								1	1	1	1	1	1	1								1	1	1
422	2013-05-29	5	6	13	13	7	1	6	2	2	0	1	47	4	4	1	1	1					1	4	4								4	1	1	1	1	1	1								1	2	1
425	2013-05-29	5	5	14	1	4	2	4	3	3	5	2	1	1	4	4	4	4					2	4	4				1	1	1	2	4	1	1	1	1			4	4
425	2013-05-29	5	5	14	5	4	2	4	3	3	6	2	7	2	3	1	4	1					1	4	4				1	1	1	2	1	1	1	1	1			1	4
425	2013-05-29	5	5	14	7	4	2	4	3	3	4	2	8	2	3	1	4	4					3	4	4				1	1	1	2	1	1	1	1	1			1	4
425	2013-05-29	5	5	14	12	4	2	4	3	3	0	1	2	1	4	4	4	4					1	4	4				1	1	1	1	4	1	1	4	1			1	4
425	2013-05-29	5	5	14	14	4	2	4	3	1	0	1	4	1	4	4	4	4					1	4	4				1	1	1	1	1	1	1	4	1			4	4
426	2013-05-30	5	6	14	1	7	1	6	2	3	8	3	1	1	1	1	4	1								1	4	1	1	1	1	1	1	1	1	1	1										2	1	4
426	2013-05-30	5	6	14	2	7	1	6	2	3	1	1	26	4	4	2	4	1								1	4	4	1	1	1	1	1	1	1	1	1										1	1	4
426	2013-05-30	5	6	14	6	7	1	6	2	3	7	2	1	1	2	1	4	1								1	4	1	2	1	1	1	4	1	1	1	1										1	1	4
426	2013-05-30	5	6	14	9	7	1	6	2	1	2	1	20	3	4	1	4	1								4	1	4	1	1	1	1	1	1	1	1	1										1	1	1
426	2013-05-30	5	6	14	12	7	1	6	2	1	2	1	20	3	4	1	1	1								4	1	4	1	1	1	1	1	1	1	1	1										1	1	1
426	2013-05-30	5	6	14	13	7	1	6	2	2	0	1	48	4	4	4	4	4								4	1	4	1	1	1	1	1	1	1	1	1										1	2	4
426	2013-05-30	5	6	14	14	7	1	6	2	1	17	4	6	1	1	1	4	1								4	1	1	1	1	1	1	1	1	1	1	1										1	1	1
431	2013-06-04	6	6	12	3	7	1	5	2	2	3	1	15	3	4	1	4	1											1	1	1	1	1	1	1	4	1	1	1								1	2	4
431	2013-06-04	6	6	12	4	7	1	5	2	3	5	2	4	1	4	2	1	1											1	1	1	1	1	1	1	1	1	1	1								1	4	4
431	2013-06-04	6	6	12	6	7	1	5	2	3	12	4	6	1	4	2	4	1											1	1	1	1	4	1	1	1	1	1	1								1	2	4
431	2013-06-04	6	6	12	8	7	1	5	2	1	8	3	7	2	4	4	4	4											1	1	1	1	1	1	1	1	1	1	1								1	2	4
431	2013-06-04	6	6	12	9	7	1	5	2	1	1	1	25	4	4	1	4	1											1	1	1	1	1	1	1	1	1	1	1								1	1	4
431	2013-06-04	6	6	12	12	7	1	5	2	1	2	1	25	4	4	4	4	4											1	1	1	1	1	1	1	4	1	1	1								1	2	4
433	2013-06-05	6	6	14	2	7	1	5	2	2	1	1	3	1					2	1	1	4	1	4	4				2	1	1	1										1	1	1	1	4	1	2	4
433	2013-06-05	6	6	14	9	7	1	5	2	1	2	1	26	4					1	1	1	4	1	4	4				1	1	1	1										1	1	1	1	1	1	1	4
433	2013-06-05	6	6	14	10	7	1	5	2	1	0	1	2	1					1	1	1	1	1	4	4				1	1	1	1										4	1	1	1	4	1	1	4
433	2013-06-05	6	6	14	11	7	1	5	2	4	2	1	25	4					1	1	1	4	1	4	4				1	3	4	1										1	1	1	1	4	1	1	4
433	2013-06-05	6	6	14	12	7	1	5	2	1	2	1	26	4					1	1	1	4	1	4	4				1	1	1	3										1	1	1	1	4	1	1	4
433	2013-06-05	6	6	14	13	7	1	5	2	2	4	2	2	1					1	1	1	4	1	4	4				1	1	1	1										1	1	1	1	2	2	1	4
433	2013-06-05	6	6	14	14	7	1	5	2	1	15	4	12	2					1	1	1	4	1	1	1				1	1	1	3										1	1	1	1	1	1	1	1
434	2013-06-06	6	6	13	1	7	1	5	2	3	5	2	7	2	4	1	4	1					1	4	4	4	1	1										1	1	1	1
434	2013-06-06	6	6	13	3	7	1	5	2	2	4	2	17	3	4	1	4	1					1	4	4	4	1	4										1	1	1	4
434	2013-06-06	6	6	13	5	7	1	5	2	2	2	1	10	2	4	2	1	1					1	4	4	4	1	4										1	2	2	4
434	2013-06-06	6	6	13	7	7	1	5	2	2	4	2	2	1	4	2	1	1					1	4	4	4	1	4										1	1	1	4
434	2013-06-06	6	6	13	9	7	1	5	2	1	2	1	27	4	4	1	1	1					1	4	4	4	1	4										1	1	1	4
434	2013-06-06	6	6	13	13	7	1	5	2	2	1	1	3	1	4	1	1	1					1	4	4	4	1	4										1	2	1	4
434	2013-06-06	6	6	13	14	7	1	5	2	1	15	4	13	2	4	1	4	1					1	1	1	4	1	1										1	2	1	4
436	2013-06-10	6	6	14	1	7	1	4	3	3	9	3	11	2	4	1	4	1	1	1	1	4	1	4	4								1	1	1	1	1					1	1	1	1	1
436	2013-06-10	6	6	14	9	7	1	4	3	1	2	1	31	4	2	1	1	4	2	1	1	4	1	4	4								1	1	1	1	1					1	1	1	1	1
436	2013-06-10	6	6	14	10	7	1	4	3	3	8	3	4	1	4	1	1	1	1	1	1	4	1	1	1								1	1	1	2	1					1	1	1	1	2
436	2013-06-10	6	6	14	11	7	1	4	3	2	3	1	30	4	4	1	1	1	1	1	1	4	1	4	4								1	1	1	4	1					1	1	1	1	1
436	2013-06-10	6	6	14	12	7	1	4	3	1	3	1	31	4	4	3	1	1	3	1	1	4	1	4	4								1	1	1	4	1					1	1	1	1	1
436	2013-06-10	6	6	14	13	7	1	4	3	2	3	1	7	2	2	3	4	1	3	1	1	4	1	4	4								1	1	1	1	1					1	1	1	1	2
436	2013-06-10	6	6	14	14	7	1	4	3	1	12	4	17	3	4	1	4	1	1	1	1	4	1	4	4								4	1	1	1	1					1	1	1	1	2
437	2013-06-12	6	6	11	1	7	1	4	2	3	6	2	13	2					1	1	2	4				1	4	4					1	1	1	1	1			4	1	1	1	1	1	2
437	2013-06-12	6	6	11	2	7	1	4	2	1	6	2	11	2					2	1	1	4				1	4	4					4	1	1	1	1			2	4	1	1	1	1	2
437	2013-06-12	6	6	11	4	7	1	4	2	3	12	4	3	1					2	1	1	1				1	4	1					1	1	1	1	1			2	4	1	1	1	1	1
437	2013-06-12	6	6	11	9	7	1	4	2	1	1	1	33	4					1	1	1	4				4	1	4					1	1	1	1	4			2	4	1	1	1	1	1
437	2013-06-12	6	6	11	11	7	1	4	2	4	3	1	32	4					1	1	1	4				4	1	4					1	1	1	4	1			1	4	1	1	1	1	1
437	2013-06-12	6	6	11	12	7	1	4	2	1	2	1	33	4					1	1	1	4				4	1	4					1	1	1	1	1			1	4	1	1	1	1	1
438	2013-06-13	6	6	11	1	7	1	4	2	3	9	3	14	3					1	1	1	4	1	4	4				1	1	2	1	2	1	1	1	1										1	1	1
438	2013-06-13	6	6	11	2	7	1	4	2	1	8	3	12	2					1	1	1	4	1	4	4				1	1	1	3	1	1	1	1	1										1	1	1
438	2013-06-13	6	6	11	5	7	1	4	2	2	1	1	17	3					2	1	1	4	1	4	4				1	1	1	1	1	1	1	1	1										1	1	4
438	2013-06-13	6	6	11	8	7	1	4	2	1	2	1	4	1					1	1	1	4	1	4	4				1	1	1	1	2	1	1	4	1										1	1	1
438	2013-06-13	6	6	11	10	7	1	4	2	4	1	1	1	1					1	1	1	4	1	4	4				1	1	1	1	1	1	1	4	1										1	3	4
438	2013-06-13	6	6	11	12	7	1	4	2	1	2	1	34	4					2	1	1	4	1	4	4				1	1	1	1	1	1	1	1	1										1	2	4
439	2013-06-17	6	6	10	4	7	1	5	1	3	4	2	8	2	4	1	1	1	1	1	1	4	2	4	4	4	1	4														1	1	1	1	1
439	2013-06-17	6	6	10	6	7	1	5	1	3	5	2	19	3	4	1	4	1	1	1	1	4	2	4	4	4	1	4														1	1	1	1	1
439	2013-06-17	6	6	10	9	7	1	5	1	1	1	1	38	4	4	4	4	4	1	1	1	4	1	4	4	4	1	4														1	1	1	1	1
439	2013-06-17	6	6	10	14	7	1	5	1	3	10	3	11	2	4	2	4	1	1	1	1	4	1	4	4	2	4	2														1	1	1	1	1
441	2013-06-18	6	6	10	3	7	1	6	1	4	1	1	1	1	4	1	1	1	1	1	1	4											1	1	1	1	1	1	1	1	4
441	2013-06-18	6	6	10	4	7	1	6	1	3	2	1	9	2	4	1	1	1	1	1	1	4											1	1	1	1	1	1	1	1	4
441	2013-06-18	6	6	10	6	7	1	6	1	3	4	2	20	3	4	2	4	1	2	1	1	4											1	1	1	4	1	1	1	4	2
441	2013-06-18	6	6	10	7	7	1	6	1	3	8	3	4	1	4	4	4	4	2	2	1	4											4	1	1	4	1	2	2	1	4
441	2013-06-18	6	6	10	12	7	1	6	1	1	3	1	39	4	4	1	1	1	1	1	1	4											1	1	1	4	1	1	1	1	4
442	2013-06-19	6	6	9	1	7	1	5	1	3	3	1	21	4					1	1	1	4							1	1	1	1	1	1	1	4	1			4	1	1	1	1	1	1
442	2013-06-19	6	6	9	2	7	1	5	1	3	0	1	1	1					1	1	1	4							1	1	1	1	1	1	1	1	1			4	4	4	1	1	1	1
442	2013-06-19	6	6	9	3	7	1	5	1	4	1	1	2	1					1	1	1	4							1	1	1	1	1	1	1	1	2			1	4	1	1	1	1	1
442	2013-06-19	6	6	9	4	7	1	5	1	3	1	1	10	2					1	1	1	4							1	1	1	1	1	1	1	1	1			1	4	1	1	1	1	2
442	2013-06-19	6	6	9	9	7	1	5	1	1	2	1	40	4					1	1	1	4							1	1	1	1	1	1	1	1	1			1	4	1	1	1	1	1
445	2013-06-27	6	6	13	2	7	1	3	3	3	1	1	6	1												4	1	4	1	1	1	1						1	1			4	4	1	2	4	1	1	4
445	2013-06-27	6	6	13	3	7	1	3	3	3	6	2	3	1												1	4	1	1	1	1	3						1	2			1	1	1	2	2	1	2	4
445	2013-06-27	6	6	13	4	7	1	3	3	2	7	2	2	1												1	4	1	1	1	1	3						1	1			1	1	1	1	1	1	2	4
445	2013-06-27	6	6	13	8	7	1	3	3	1	2	1	1	1												4	3	4	1	1	2	1						1	1			4	4	1	1	4	2	1	4
445	2013-06-27	6	6	13	10	7	1	3	3	4	7	2	15	3												1	4	1	1	1	1	1						2	1			1	1	1	1	4	1	1	4
445	2013-06-27	6	6	13	12	7	1	3	3	1	3	1	48	4												4	1	4	1	1	1	1						1	1			1	1	1	1	1	2	1	1
445	2013-06-27	6	6	13	13	7	1	3	3	2	6	2	7	2												1	4	1	2	1	1	1						1	1			1	1	1	1	1	1	1	4
446	2013-06-28	6	6	13	2	7	1	5	2	3	1	1	7	2	4	4	4	4					1	4	4	4	1	4												4	1						1	1	4
446	2013-06-28	6	6	13	8	7	1	5	2	3	3	1	1	1	4	4	4	4					1	4	4	4	1	4												1	4						1	1	4
446	2013-06-28	6	6	13	9	7	1	5	2	3	4	2	2	1	4	4	4	4					1	4	4	4	1	4												1	4						2	2	4
446	2013-06-28	6	6	13	10	7	1	5	2	4	9	3	16	3	4	1	4	1					1	4	4	1	4	1												1	4						1	1	4
446	2013-06-28	6	6	13	11	7	1	5	2	2	7	2	9	2	4	4	4	4					1	4	4	4	4	4												1	4						1	2	2
446	2013-06-28	6	6	13	12	7	1	5	2	1	3	1	49	4	4	2	1	1					1	4	4	4	1	4												1	4						1	2	1
446	2013-06-28	6	6	13	13	7	1	5	2	2	6	2	8	2	4	1	4	1					1	4	4	4	4	4												1	4						1	2	4
447	2013-07-09	7	6	12	1	7	1	5	2	1	6	2	11	2					2	1	1	4				4	1	4					4	1	1	4	1			1	4						1	1	4
447	2013-07-09	7	6	12	3	7	1	5	2	3	4	2	41	4					1	1	1	4				4	1	4					1	1	1	1	1			1	4						1	1	1
447	2013-07-09	7	6	12	5	7	1	5	2	1	5	2	4	1					1	1	1	4				1	4	1					1	1	1	4	1			1	4						1	2	4
447	2013-07-09	7	6	12	10	7	1	5	2	4	1	1	27	4					1	1	1	4				4	1	4					1	1	1	4	4			1	4						2	1	4
447	2013-07-09	7	6	12	11	7	1	5	2	2	7	2	1	1					1	1	1	4				1	4	1					4	1	1	4	1			1	4						2	1	4
450	2013-07-10	7	6	11	2	6	1	4	2	3	2	1	19	3									1	4	4	1	4	1	1	1	1	1										1	1	1	1	1	1	2	4
450	2013-07-10	7	6	11	3	6	1	4	2	3	1	1	42	4									1	4	4	4	1	4	1	1	1	1										1	1	1	1	1	1	1	1
450	2013-07-10	7	6	11	5	6	1	4	2	1	5	2	5	1									1	4	4	1	4	1	2	1	1	1										1	1	1	1	4	1	1	4
450	2013-07-10	7	6	11	8	6	1	4	2	3	1	1	1	1									1	4	4	2	4	1	1	1	1	3										1	1	1	1	2	1	1	4
450	2013-07-10	7	6	11	10	6	1	4	2	4	1	1	28	4									1	4	4	4	1	4	1	1	1	1										4	4	1	1	4	1	1	4
450	2013-07-10	7	6	11	12	6	1	4	2	1	1	1	61	4									1	4	4	4	1	4	1	1	1	1										1	1	1	1	2	2	1	3
451	2013-07-10	7	5	8	5	4	1	5	1	3	3	1	49	4	4	1	1	4					2	4	4				1	1	1	1						1	1	1	4
451	2013-07-10	7	5	8	6	4	1	5	1	2	4	2	28	4	4	4	4	4					1	4	4				1	1	1	1						4	1	1	4
451	2013-07-10	7	5	8	9	4	1	5	1	3	6	2	17	3	4	1	1	4					1	4	4				1	1	1	3						4	1	4	1
451	2013-07-10	7	5	8	12	4	1	5	1	1	4	2	23	4	4	1	1	4					2	4	4				1	1	1	3						4	1	1	4
452	2013-07-12	7	5	7	10	4	1	5	1	3	3	1	51	4					1	1	1	4				4	1	4												1	4	1	1	1	1	1	1	1	4
452	2013-07-12	7	5	7	11	4	1	5	1	1	5	2	29	4					1	1	1	4				4	1	4												1	4	1	1	1	1	4	1	1	4
452	2013-07-12	7	5	7	12	4	1	5	1	1	3	1	24	4					1	1	1	4				4	2	4												1	4	1	1	1	1	1	1	1	4
452	2013-07-12	7	5	7	14	4	1	5	1	3	2	1	1	1					1	1	1	4				4	1	4												4	4	4	1	2	1	4	1	1	4
453	2013-07-16	7	6	12	5	7	1	4	2	1	1	1	11	2									1	4	4	4	1	4					1	1	2	1	1	1	1								1	1	4
453	2013-07-16	7	6	12	7	7	1	4	2	1	2	1	7	2									1	4	4	1	4	1					1	1	1	1	1	1	2								1	1	4
453	2013-07-16	7	6	12	8	7	1	4	2	3	0	1	7	2									1	4	4	4	1	4					1	1	1	4	1	1	1								1	2	4
453	2013-07-16	7	6	12	11	7	1	4	2	2	1	1	8	2									2	4	4	4	1	4					1	1	1	1	1	1	1								1	1	4
453	2013-07-16	7	6	12	12	7	1	4	2	1	2	1	67	4									1	4	4	4	1	4					1	1	1	4	1	4	1								1	1	4
453	2013-07-16	7	6	12	13	7	1	4	2	3	0	1	1	1									1	4	4	4	1	4					1	1	1	1	1	1	2								2	1	4
454	2013-07-17	7	6	13	1	7	1	5	2	1	7	2	4	1	4	2	1	1											2	1	1	1	1	1	1	1	1					1	1	1	1	1	1	1	4
454	2013-07-17	7	6	13	3	7	1	5	2	3	0	1	1	1	4	2	1	1											1	1	1	1	2	1	1	1	1					1	1	1	1	2	1	1	4
454	2013-07-17	7	6	13	6	7	1	5	2	1	1	1	4	1	4	2	1	1											1	1	1	1	1	1	1	1	1					1	1	1	1	1	1	1	4
454	2013-07-17	7	6	13	7	7	1	5	2	1	2	1	8	2	4	2	1	1											1	1	1	1	1	1	1	1	1					1	1	1	1	2	1	1	4
454	2013-07-17	7	6	13	10	7	1	5	2	1	4	2	1	1	4	2	1	1											2	1	1	1	1	1	1	4	1					1	1	1	1	1	1	1	4
454	2013-07-17	7	6	13	11	7	1	5	2	2	3	1	8	2	4	2	1	1											1	1	1	1	1	1	1	1	1					1	1	1	1	1	1	1	4
454	2013-07-17	7	6	13	13	7	1	5	2	1	4	2	1	1	2	1	4	1											2	1	1	1	1	1	2	1	1					1	1	1	1	1	1	1	4
456	2013-07-18	7	5	10	4	4	2	4	2	3	1	1	3	1	4	4	4	4	1	1	1	1				4	2	4	1	1	1	1															2	1	4
456	2013-07-18	7	5	10	6	4	2	4	2	3	2	1	1	1	4	4	4	4	2	1	1	1				4	2	4	1	2	1	1															1	1	4
456	2013-07-18	7	5	10	9	4	2	4	2	3	7	2	23	4	1	1	4	1	1	1	1	1				1	4	1	1	1	1	1															3	1	4
456	2013-07-18	7	5	10	12	4	2	4	2	1	1	1	31	4	4	4	4	4	1	1	1	1				4	1	4	1	1	1	1															1	1	4
456	2013-07-18	7	5	10	14	4	2	4	2	3	1	1	1	1	4	4	4	4	1	1	1	1				4	1	4	1	1	1	1															1	1	4
457	2013-07-19	7	6	12	2	7	1	5	2	3	2	1	28	4	4	2	4	1								1	4	1					1	1	1	1	1					1	1	1	1	2	1	2	4
457	2013-07-19	7	6	12	4	7	1	5	2	4	3	1	8	2	4	2	4	1								1	4	1					1	1	1	1	1					1	1	1	1	2	1	1	4
457	2013-07-19	7	6	12	5	7	1	5	2	1	2	1	14	3	4	2	4	1								4	1	4					1	1	1	1	1					1	1	1	1	1	1	2	4
457	2013-07-19	7	6	12	7	7	1	5	2	1	3	1	10	2	4	1	4	1								4	1	4					1	1	1	1	1					1	1	1	1	1	1	1	4
457	2013-07-19	7	6	12	13	7	1	5	2	1	4	2	2	1	4	2	4	1								1	4	1					1	1	1	1	1					1	1	1	1	1	2	1	4
458	2013-07-22	7	6	14	3	7	1	5	2	2	4	2	1	1									1	4	4													1	1	1	4	1	1	1	1	2	1	2	4
458	2013-07-22	7	6	14	5	7	1	5	2	1	1	1	17	3									1	4	4													1	1	1	4	1	1	1	1	1	1	1	4
458	2013-07-22	7	6	14	6	7	1	5	2	3	0	1	13	2									1	4	4													1	1	2	4	1	1	1	1	1	1	2	4
458	2013-07-22	7	6	14	8	7	1	5	2	2	1	1	2	1									1	4	4													1	1	2	4	4	1	1	1	4	1	1	4
458	2013-07-22	7	6	14	12	7	1	5	2	1	3	1	73	4									1	4	4													4	1	1	4	1	1	1	1	1	2	1	1
458	2013-07-22	7	6	14	13	7	1	5	2	1	3	1	6	1									1	4	4													1	2	2	4	1	1	1	1	1	1	2	4
458	2013-07-22	7	6	14	14	7	1	5	2	3	6	2	6	1									1	4	4													1	1	2	4	1	1	1	1	2	1	1	4
459	2013-07-22	7	5	10	1	4	2	5	1	1	3	1	3	1	4	4	4	4	1	1	1	4	1	4	4								4	1	1	1	1					4	1	1	1	4
459	2013-07-22	7	5	10	3	4	2	5	1	1	2	1	1	1	4	4	4	4	1	1	1	4	1	4	4								1	1	1	4	1					4	4	1	1	4
459	2013-07-22	7	5	10	7	4	2	5	1	1	0	1	2	1	4	4	4	4	1	1	1	4	1	4	4								4	1	1	4	1					4	4	2	1	4
459	2013-07-22	7	5	10	9	4	2	5	1	3	3	1	28	4	4	1	4	1	1	1	1	4	1	4	4								1	1	1	1	1					1	1	1	1	1
459	2013-07-22	7	5	10	12	4	2	5	1	1	2	1	36	4	4	4	4	4	1	1	1	4	1	4	4								1	1	1	1	1					4	1	1	1	4
460	2013-07-23	7	6	14	1	7	1	4	3	1	2	1	10	2					2	1	1	4				4	1	4	1	1	1	1								1	4						1	1	4
460	2013-07-23	7	6	14	4	7	1	4	3	4	3	1	12	2					2	1	1	4				4	1	4	1	2	1	1								1	4						1	2	4
460	2013-07-23	7	6	14	8	7	1	4	3	2	1	1	1	1					2	1	1	4				4	1	4	1	1	1	1								1	4						1	1	4
460	2013-07-23	7	6	14	11	7	1	4	3	3	7	2	3	1					1	1	1	1				1	4	1	1	1	1	1								4	1						1	2	4
460	2013-07-23	7	6	14	12	7	1	4	3	1	2	1	74	4					2	1	1	4				4	1	4	1	1	1	1								1	4						2	1	1
460	2013-07-23	7	6	14	13	7	1	4	3	1	5	2	6	1					2	1	1	4				1	4	4	1	1	1	1								2	4						1	1	4
460	2013-07-23	7	6	14	14	7	1	4	3	3	6	2	7	2					2	1	1	1				1	4	4	1	1	1	1								2	4						1	1	4
461	2013-07-24	7	6	14	1	7	1	6	2	1	3	1	11	2									1	4	4				1	1	1	1						1	2	1	4	1	1	1	1	1
461	2013-07-24	7	6	14	2	7	1	6	2	3	2	1	33	4									1	4	4				1	1	1	3						2	1	1	4	1	1	1	1	2
461	2013-07-24	7	6	14	3	7	1	6	2	2	3	1	2	1									1	4	4				1	1	2	1						1	2	1	4	1	1	1	1	2
461	2013-07-24	7	6	14	6	7	1	6	2	3	1	1	1	1									1	4	4				1	1	2	1						1	2	1	4	1	1	1	1	1
461	2013-07-24	7	6	14	7	7	1	6	2	1	2	1	15	3									1	4	4				1	1	1	1						1	1	2	4	1	1	1	1	1
461	2013-07-24	7	6	14	9	7	1	6	2	1	5	2	3	1									1	4	4				2	1	1	1						1	2	1	4	1	1	1	1	1
461	2013-07-24	7	6	14	14	7	1	6	2	3	3	1	8	2									1	4	4				1	2	1	1						1	2	1	4	1	1	1	1	2
462	2013-07-24	7	5	12	4	4	2	5	2	3	0	1	2	1									1	4	4	4	1	4										1	1	4	1	4	4	1	1	4
462	2013-07-24	7	5	12	5	4	2	5	2	1	7	2	1	1									1	4	4	1	4	1										1	1	4	4	1	1	2	1	1
462	2013-07-24	7	5	12	6	4	2	5	2	3	3	1	2	1									1	4	4	1	4	1										1	1	4	4	1	1	1	1	1
462	2013-07-24	7	5	12	10	4	2	5	2	3	2	1	63	4									1	4	4	4	1	4										4	1	1	4	1	1	1	1	1
462	2013-07-24	7	5	12	13	4	2	5	2	1	4	2	13	2									2	4	4	4	1	4										1	1	1	4	1	1	2	1	1
462	2013-07-24	7	5	12	15	4	2	5	2	4	2	1	132	4									1	4	4	4	1	4										4	1	1	4	1	1	2	1	4
463	2013-07-30	7	6	13	1	7	1	5	2	1	1	1	17	3					1	1	1	4	1	4	4	4	1	4										1	2			1	1	1	1	1
463	2013-07-30	7	6	13	2	7	1	5	2	3	2	1	39	4					1	1	1	4	1	4	4	1	4	4										1	1			1	1	1	1	1
463	2013-07-30	7	6	13	3	7	1	5	2	2	4	2	8	2					1	1	1	4	1	4	4	4	1	4										1	1			1	1	1	1	2
463	2013-07-30	7	6	13	4	7	1	5	2	2	2	1	19	3					2	1	1	4	1	4	4	4	1	4										1	2			1	1	1	1	1
463	2013-07-30	7	6	13	6	7	1	5	2	3	1	1	5	1					2	1	1	4	1	4	4	4	1	4										1	2			1	1	1	1	1
463	2013-07-30	7	6	13	7	7	1	5	2	1	1	1	21	4					2	1	1	4	1	4	4	4	1	4										1	1			1	1	1	1	1
463	2013-07-30	7	6	13	8	7	1	5	2	4	7	2	6	1					1	1	1	1	2	4	4	1	4	1										1	1			1	1	1	1	1
465	2013-07-31	7	6	13	2	7	1	4	3	3	1	1	40	4					1	1	1	4				1	4	4					1	1	1	1	1	1	1								1	2	4
465	2013-07-31	7	6	13	3	7	1	4	3	2	4	2	9	2					1	1	1	4				4	1	4					1	1	1	4	1	1	1								1	2	4
465	2013-07-31	7	6	13	4	7	1	4	3	4	2	1	20	3					1	1	1	4				4	1	4					1	1	1	1	1	1	1								1	2	4
465	2013-07-31	7	6	13	6	7	1	4	3	1	0	1	6	1					2	1	1	4				4	1	4					2	1	1	4	1	1	2								2	2	4
465	2013-07-31	7	6	13	8	7	1	4	3	4	7	2	7	2					1	1	1	1				1	4	1					3	1	1	1	1	1	1								2	1	4
465	2013-07-31	7	6	13	9	7	1	4	3	3	8	3	1	1					2	1	1	4				4	1	4					4	1	1	1	1	1	2								1	1	4
465	2013-07-31	7	6	13	14	7	1	4	3	3	6	2	5	1					2	1	1	4				4	1	4					1	1	1	4	1	1	1								1	2	4
466	2013-08-01	8	5	12	1	4	2	4	2	1	5	2	11	2	4	4	4	4	1	1	1	4							1	1	2	1	1	1	1	1	3	4	1
466	2013-08-01	8	5	12	2	4	2	4	2	1	3	1	3	1	4	4	4	4	1	1	1	4							1	1	1	1	1	4	1	1	1	4	1
466	2013-08-01	8	5	12	3	4	2	4	2	3	2	1	3	1	4	4	4	4	1	1	1	4							1	1	1	1	1	1	1	4	1	1	1
466	2013-08-01	8	5	12	4	4	2	4	2	3	6	2	7	2	4	1	1	4	1	1	1	4							1	1	1	1	1	1	1	1	1	4	1
466	2013-08-01	8	5	12	10	4	2	4	2	3	2	1	71	4	4	1	1	4	1	1	1	4							1	1	1	1	1	1	1	1	1	4	1
466	2013-08-01	8	5	12	16	4	2	4	2	1	0	1	5	1	4	4	4	4	1	1	1	4							1	1	1	1	1	1	1	4	1	4	1
467	2013-08-02	8	6	11	1	4	2	7	1	1	1	1	20	3	4	2	4	1					1	4	4													1	2			1	1	1	1	1	1	1	4
467	2013-08-02	8	6	11	3	4	2	7	1	2	5	2	11	2	4	1	4	1					1	4	4													1	1			1	1	1	1	1	1	2	1
467	2013-08-02	8	6	11	5	4	2	7	1	1	1	1	28	4	4	2	1	1					1	4	4													1	1			1	1	1	1	1	1	1	4
467	2013-08-02	8	6	11	13	4	2	7	1	1	2	1	16	3	4	4	4	4					1	4	4													1	1			4	1	1	1	1	1	1	4
468	2013-08-05	8	6	13	1	7	1	6	2	3	4	2	6	1	4	1	4	1					1	4	4				1	1	1	1						1	1								1	1	4
468	2013-08-05	8	6	13	2	7	1	6	2	3	1	1	45	4	4	1	1	1					1	4	4				1	1	1	1						1	1								1	1	4
468	2013-08-05	8	6	13	3	7	1	6	2	2	5	2	14	3	4	1	4	1					1	4	4				1	1	1	1						1	1								1	1	4
468	2013-08-05	8	6	13	10	7	1	6	2	3	2	1	20	3	4	1	1	1					1	4	4				1	1	1	1						1	1								1	1	4
468	2013-08-05	8	6	13	11	7	1	6	2	3	2	1	3	1	4	2	4	1					1	4	4				1	1	1	1						1	1								1	1	4
468	2013-08-05	8	6	13	13	7	1	6	2	1	4	2	2	1	4	2	4	1					1	4	4				1	1	1	1						1	1								1	1	4
469	2013-08-06	8	5	10	6	4	2	4	2	1	3	1	7	2	4	4	4	4					2	4	4															1	4	4	4	1	1	4	2	1	4
469	2013-08-06	8	5	10	8	4	2	4	2	3	0	1	1	1	4	4	4	4					1	4	4															4	4	4	4	1	1	4	1	1	4
469	2013-08-06	8	5	10	9	4	2	4	2	3	0	1	1	1	4	4	4	4					1	4	4															4	4	4	4	1	1	4	1	1	4
469	2013-08-06	8	5	10	11	4	2	4	2	1	7	2	1	1	1	1	4	1					2	4	4															1	4	1	1	1	1	1	1	1	4
469	2013-08-06	8	5	10	13	4	2	4	2	1	2	1	19	3	4	1	1	4					1	4	4															1	4	1	1	1	1	1	2	1	4
471	2013-08-07	8	6	10	4	7	1	4	2	1	1	1	25	4	4	1	4	1	1	1	1	4				4	1	4	1	2	1	1						1	2
471	2013-08-07	8	6	10	6	7	1	4	2	1	4	2	2	1	4	1	1	1	1	1	1	4				4	1	4	1	1	1	1						1	2
471	2013-08-07	8	6	10	7	7	1	4	2	1	1	1	29	4	4	1	1	4	1	1	4	4				4	1	4	1	1	1	1						1	1
471	2013-08-07	8	6	10	10	7	1	4	2	3	1	1	22	4	4	1	1	1	1	1	1	4				4	1	4	1	1	1	1						1	1
471	2013-08-07	8	6	10	13	7	1	4	2	1	7	2	4	1	4	1	4	1	1	1	1	4				1	4	4	1	2	1	1						1	2
472	2013-08-08	8	6	10	1	7	1	5	1	3	2	1	9	2					2	1	1	4							1	1	1	1	1	1	1	1	1	1	1			1	1	1	1	1
472	2013-08-08	8	6	10	7	7	1	5	1	1	2	1	30	4					2	1	1	4							1	1	1	1	1	1	1	1	1	1	1			1	1	1	1	1
472	2013-08-08	8	6	10	9	7	1	5	1	3	4	2	1	1					1	1	1	1							1	1	1	1	4	1	1	1	1	1	1			1	1	1	1	1
472	2013-08-08	8	6	10	10	7	1	5	1	3	1	1	23	4					1	1	1	4							1	1	1	1	1	1	1	1	1	1	1			1	1	1	1	2
472	2013-08-08	8	6	10	14	7	1	5	1	3	3	1	13	2					2	1	1	4							1	1	1	1	1	1	1	4	1	1	1			1	1	1	1	4
473	2013-08-08	8	5	12	2	4	2	4	2	3	0	1	1	1					2	1	1	4	1	4	4	1	1	4										1	1								1	1	4
473	2013-08-08	8	5	12	4	4	2	4	2	1	0	1	1	1					2	1	1	4	1	4	4	1	1	4										4	1								2	1	4
473	2013-08-08	8	5	12	12	4	2	4	2	3	3	1	1	1					1	1	1	1	1	4	4	4	1	4										1	1								2	1	4
473	2013-08-08	8	5	12	13	4	2	4	2	1	2	1	21	4					1	1	1	4	1	4	4	4	1	4										1	1								1	1	4
473	2013-08-08	8	5	12	14	4	2	4	2	3	5	2	14	3					1	1	1	1	1	4	4	4	1	4										4	1								2	1	4
473	2013-08-08	8	5	12	15	4	2	4	2	1	9	3	3	1					1	1	1	4	1	4	4	4	1	4										4	1								1	1	4
474	2013-08-12	8	6	14	1	7	1	5	2	1	2	1	13	2	4	2	1	1					1	4	4				1	1	1	1						1	1								1	1	4
474	2013-08-12	8	6	14	2	7	1	5	2	3	1	1	52	4	4	1	1	1					1	4	4				1	1	1	3						1	1								1	1	4
474	2013-08-12	8	6	14	3	7	1	5	2	1	10	3	1	1	4	4	4	4					2	4	4				1	1	1	1						1	1								1	1	4
474	2013-08-12	8	6	14	7	7	1	5	2	3	2	1	3	1	2	2	4	1					1	4	4				1	1	1	1						1	1								1	2	4
474	2013-08-12	8	6	14	11	7	1	5	2	4	13	4	1	1	4	1	4	1					1	1	1				2	1	1	1						1	1								1	1	4
474	2013-08-12	8	6	14	12	7	1	5	2	1	1	1	2	1	4	4	4	4					1	4	4				1	1	1	1						1	2								1	1	4
474	2013-08-12	8	6	14	13	7	1	5	2	1	4	2	9	2	4	4	4	4					1	4	4				1	1	1	1						1	1								1	1	4
475	2013-08-13	8	6	14	1	7	1	5	2	1	1	1	14	3	4	1	4	1															1	1	1	4	1	1	1	1	4	1	1	1	1	2
475	2013-08-13	8	6	14	3	7	1	5	2	1	7	2	2	1	4	4	4	4															4	1	1	1	1	1	1	2	4	4	1	1	1	4
475	2013-08-13	8	6	14	6	7	1	5	2	1	2	1	7	2	4	1	4	1															1	1	1	4	1	1	1	2	4	1	1	1	1	1
475	2013-08-13	8	6	14	9	7	1	5	2	3	3	1	5	1	4	1	4	1															1	1	1	4	1	1	2	4	1	1	1	1	1	1
475	2013-08-13	8	6	14	13	7	1	5	2	1	4	2	10	2	4	4	4	4															1	1	1	1	1	1	1	2	4	4	1	1	1	1
475	2013-08-13	8	6	14	14	7	1	5	2	3	4	2	18	3	4	2	4	1															1	1	1	4	1	1	1	2	4	1	1	1	1	2
476	2013-08-14	8	6	12	3	7	1	5	2	1	5	2	3	1												4	1	4					1	1	1	1	1	1	2			1	1	1	1	4	1	2	4
476	2013-08-14	8	6	12	4	7	1	5	2	1	1	1	32	4												4	1	4					1	1	1	4	1	4	1			1	1	1	1	1	1	1	4
476	2013-08-14	8	6	12	7	7	1	5	2	3	2	1	5	1												1	4	1					1	1	1	1	1	1	1			1	1	1	1	1	1	2	4
476	2013-08-14	8	6	12	10	7	1	5	2	3	8	3	2	1												1	4	1					1	1	1	1	1	1	1			1	1	1	1	2	2	2	4
476	2013-08-14	8	6	12	14	7	1	5	2	3	3	1	19	3												1	4	4					1	1	1	1	1	1	1			1	1	1	1	2	1	1	4
477	2013-08-21	8	6	14	3	7	1	5	2	1	10	3	6	1												4	1	4	1	1	1	1	1	1	1	1	1	1	1								1	2	4
477	2013-08-21	8	6	14	5	7	1	5	2	1	4	2	47	4												1	4	4	1	1	1	3	1	1	1	1	1	1	1								1	1	4
477	2013-08-21	8	6	14	6	7	1	5	2	2	1	1	1	1												1	4	4	1	1	1	1	1	1	1	1	1	1	1								1	1	4
477	2013-08-21	8	6	14	7	7	1	5	2	3	2	1	12	2												4	1	4	1	1	1	1	1	1	1	1	1	1	1								1	2	4
477	2013-08-21	8	6	14	9	7	1	5	2	3	2	1	13	2												4	1	4	1	1	1	1	1	1	1	1	1	1	1								1	2	4
477	2013-08-21	8	6	14	13	7	1	5	2	1	7	2	7	2												1	4	1	1	1	1	1	1	1	1	1	1	1	2								1	2	4
478	2013-08-22	8	6	14	2	7	1	5	2	3	1	1	2	1					1	1	1	4				1	4	4	1	1	1	3								1	4						1	2	4
478	2013-08-22	8	6	14	4	7	1	5	2	1	1	1	40	4					1	1	1	4				4	1	4	1	2	1	1								1	4						1	1	4
478	2013-08-22	8	6	14	7	7	1	5	2	3	2	1	13	2					2	1	1	4				1	4	1	1	1	1	1								4	2						1	1	4
478	2013-08-22	8	6	14	9	7	1	5	2	3	2	1	14	3					1	1	1	4				4	1	4	1	1	1	1								4	2						1	2	4
478	2013-08-22	8	6	14	10	7	1	5	2	3	2	1	9	2					2	1	1	4				4	1	1	1	1	1	1								4	2						1	1	4
478	2013-08-22	8	6	14	11	7	1	5	2	1	1	1	6	1					1	1	1	4				4	1	4	1	1	1	1								2	4						1	2	4
478	2013-08-22	8	6	14	14	7	1	5	2	4	8	3	11	2					2	1	1	4				4	1	4	1	1	1	1								2	4						1	2	4
479	2013-08-23	8	6	13	7	7	1	5	2	3	2	1	14	3	4	1	4	1								4	1	4	1	1	1	1						1	1								1	2	4
479	2013-08-23	8	6	13	8	7	1	5	2	4	3	1	6	1	1	1	4	1								1	4	4	1	1	1	3						1	1								1	2	4
479	2013-08-23	8	6	13	9	7	1	5	2	3	2	1	15	3	4	1	4	4								4	1	4	1	1	1	1						1	1								1	2	4
479	2013-08-23	8	6	13	10	7	1	5	2	3	3	1	10	2	4	1	4	1								1	4	1	1	1	1	1						1	1								1	1	4
479	2013-08-23	8	6	13	11	7	1	5	2	1	6	2	5	1	4	1	4	1								4	1	4	1	1	1	1						1	1								1	1	1
479	2013-08-23	8	6	13	12	7	1	5	2	3	4	2	1	1	1	2	4	1								1	4	4	1	1	1	1						2	1								1	1	4
479	2013-08-23	8	6	13	13	7	1	5	2	1	10	3	9	2	4	2	1	1								1	4	1	1	1	1	1						1	1								1	1	4
480	2013-08-27	8	6	13	1	7	1	6	2	1	5	2	53	4									1	4	4	4	1	4	1	1	1	3						1	2								1	1	4
480	2013-08-27	8	6	13	2	7	1	6	2	3	1	1	2	1									2	4	4	4	1	4	2	1	1	3						1	1								1	2	4
480	2013-08-27	8	6	13	4	7	1	6	2	1	2	1	45	4									1	4	4	4	1	4	1	1	1	1						1	1								1	2	4
480	2013-08-27	8	6	13	7	7	1	6	2	3	2	1	18	3									1	4	4	4	1	4	1	1	1	1						1	1								1	2	4
480	2013-08-27	8	6	13	10	7	1	6	2	3	2	1	14	3									2	4	4	4	1	4	1	1	1	1						1	1								1	1	4
480	2013-08-27	8	6	13	13	7	1	6	2	1	4	2	13	2									2	4	4	4	1	4	1	1	1	1						1	1								1	1	1
480	2013-08-27	8	6	13	14	7	1	6	2	4	6	2	16	3									1	4	4	1	4	1	1	1	1	1						1	1								1	2	1
481	2013-08-29	8	6	13	2	7	1	6	2	1	5	2	2	1												1	4	4					1	1	1	1	1	1	1	2	4						1	1	4
481	2013-08-29	8	6	13	3	7	1	6	2	3	1	1	5	1												1	4	4					1	1	1	1	1	1	2	1	4						1	1	4
481	2013-08-29	8	6	13	6	7	1	6	2	3	2	1	20	3												4	1	4					1	1	1	1	1	1	1	4	2						1	1	4
481	2013-08-29	8	6	13	8	7	1	6	2	4	2	1	12	2												1	4	4					1	1	1	1	1	1	1	2	4						1	1	1
481	2013-08-29	8	6	13	9	7	1	6	2	3	2	1	21	4												4	1	4					1	1	1	1	1	1	1	2	4						1	2	4
481	2013-08-29	8	6	13	12	7	1	6	2	4	7	2	6	1												1	4	1					1	1	1	1	1	1	1	2	4						1	2	4
481	2013-08-29	8	6	13	14	7	1	6	2	4	9	3	18	3												2	4	1					1	1	1	1	1	1	1	2	4						1	1	4
482	2013-08-30	8	6	13	1	7	1	5	2	1	5	2	55	4												1	4	1	1	1	1	1	2	1	1	1	1	1	1	4	1
482	2013-08-30	8	6	13	2	7	1	5	2	1	9	3	2	1												1	4	4	1	1	1	1	1	1	1	1	1	1	1	1	4
482	2013-08-30	8	6	13	5	7	1	5	2	1	2	1	7	2												4	1	4	1	1	2	1	1	1	1	1	1	1	1	1	4
482	2013-08-30	8	6	13	10	7	1	5	2	3	4	2	16	3												4	1	4	1	1	1	1	1	1	1	1	1	1	1	4	1
482	2013-08-30	8	6	13	11	7	1	5	2	1	2	1	5	1												4	1	4	1	1	1	1	1	1	1	1	1	1	1	1	4
482	2013-08-30	8	6	13	13	7	1	5	2	3	6	2	6	1												4	4	1	1	1	1	1	1	1	1	1	1	1	1	1	4
482	2013-08-30	8	6	13	14	7	1	5	2	4	6	2	18	3												4	1	4	1	1	1	1	1	1	1	1	1	1	1	2	4
483	2013-09-02	9	6	13	1	7	1	4	3	1	5	2	56	4	4	2	4	1					1	4	4				1	1	1	1								4	1	1	1	1	1	1
483	2013-09-02	9	6	13	2	7	1	4	3	1	8	3	5	1	1	2	4	1					1	1	1				1	1	1	1								1	4	1	1	1	1	2
483	2013-09-02	9	6	13	4	7	1	4	3	1	2	1	9	2	4	1	1	1					1	4	4				1	2	1	1								1	4	1	1	1	1	1
483	2013-09-02	9	6	13	6	7	1	4	3	3	2	1	22	4	4	1	1	1					1	4	4				1	1	1	1								4	1	1	1	1	1	1
483	2013-09-02	9	6	13	8	7	1	4	3	4	1	1	14	3	4	4	4	4					1	4	4				1	1	1	1								2	4	1	1	1	1	1
483	2013-09-02	9	6	13	10	7	1	4	3	3	3	1	17	3	4	2	4	1					2	4	4				1	1	1	1								4	1	1	1	1	1	1
483	2013-09-02	9	6	13	12	7	1	4	3	1	7	2	3	1	4	1	4	1					1	4	4				1	1	1	1								2	4	1	1	1	1	2
484	2013-09-03	9	5	12	2	4	2	4	2	3	3	1	1	1					1	1	1	4											1	1	1	1	1	1	1			4	4	1	1	4	2	1	4
484	2013-09-03	9	5	12	6	4	2	4	2	1	3	1	2	1					1	1	1	4											1	1	1	1	1	1	1			1	1	1	1	1	1	1	4
484	2013-09-03	9	5	12	11	4	2	4	2	3	3	1	11	2					1	1	1	4											1	1	1	1	1	1	1			1	1	1	1	1	1	1	4
484	2013-09-03	9	5	12	12	4	2	4	2	1	3	1	1	1					1	1	1	4											1	1	1	1	1	1	1			2	1	2	1	1	2	1	1
484	2013-09-03	9	5	12	14	4	2	4	2	3	6	2	4	1					1	1	1	4											1	1	1	1	1	1	2			1	1	2	1	1	1	1	4
484	2013-09-03	9	5	12	16	4	2	4	2	1	6	2	8	2					1	1	1	1											1	1	1	1	1	1	1			1	1	2	1	1	1	1	4
487	2013-09-06	9	6	13	6	7	1	5	2	3	1	1	27	4									1	4	4								1	1	1	1	1	1	1			1	1	1	1	1	1	2	4
487	2013-09-06	9	6	13	8	7	1	5	2	4	2	1	4	1									1	4	4								1	1	1	1	1	1	2			1	1	1	1	1	1	2	4
487	2013-09-06	9	6	13	12	7	1	5	2	4	2	1	26	4									2	4	4								1	1	1	1	1	1	1			1	1	1	1	1	1	1	4
487	2013-09-06	9	6	13	13	7	1	5	2	3	6	2	26	4									1	4	4								1	1	1	1	1	1	2			1	1	1	1	1	1	1	4
487	2013-09-06	9	6	13	14	7	1	5	2	1	7	2	7	2									1	4	4								1	1	1	4	1	1	1			1	2	1	1	1	1	1	4
488	2013-09-06	9	5	11	5	4	2	4	2	3	0	1	1	1	4	4	4	4	1	1	1	4	1	4	4	4	1	4					4	1	1	4	1
488	2013-09-06	9	5	11	6	4	2	4	2	1	3	1	5	1	1	1	4	1	1	1	1	4	1	4	4	1	4	1					1	1	1	1	1
488	2013-09-06	9	5	11	8	4	2	4	2	3	0	1	1	1	4	4	4	4	1	1	1	1	1	4	4	4	2	4					1	1	1	1	1
488	2013-09-06	9	5	11	11	4	2	4	2	3	2	1	14	3	4	4	4	4	1	1	1	4	1	4	4	1	4	4					1	1	1	1	1
488	2013-09-06	9	5	11	15	4	2	4	2	1	16	4	9	2	4	1	1	4	1	1	1	4	2	4	4	1	4	1					1	1	1	1	1
488	2013-09-06	9	5	11	16	4	2	4	2	1	16	4	10	2	4	4	4	4	1	1	1	1	2	1	1	4	1	4					1	1	1	1	1
489	2013-09-09	9	6	12	6	7	1	5	2	3	1	1	31	4	4	1	1	2								4	1	4	1	1	1	1	1	1	1	1	1			2	4
489	2013-09-09	9	6	12	7	7	1	5	2	4	3	1	2	1	2	1	4	1								1	4	4	1	1	1	1	1	1	1	1	1			2	4
489	2013-09-09	9	6	12	8	7	1	5	2	4	5	2	7	2	4	2	4	1								4	1	4	1	1	1	1	1	1	1	1	1			1	4
489	2013-09-09	9	6	12	11	7	1	5	2	4	1	1	1	1	4	4	4	4								4	1	4	1	1	1	1	1	1	1	1	1			1	4
489	2013-09-09	9	6	12	12	7	1	5	2	4	1	1	29	4	4	4	4	4								4	1	4	1	1	1	1	1	1	1	1	4			2	4
489	2013-09-09	9	6	12	13	7	1	5	2	3	6	2	17	3	4	1	1	4								4	1	4	1	1	1	1	1	1	1	4	1			1	4
493	2013-09-11	9	5	16	1	5	2	4	3	1	4	2	1	1												4	1	4					4	1	1	4	1	1	1			4	4	1	4	4	1	1	4
493	2013-09-11	9	5	16	2	5	2	4	3	3	2	1	1	1												4	1	4					1	1	1	4	1	4	1			4	4	3	4	4	1	1	4
493	2013-09-11	9	5	16	4	5	2	4	3	3	2	1	0	1												1	4	1					1	1	1	1	1	1	1			1	1	1	1	2	1	1	4
493	2013-09-11	9	5	16	5	5	2	4	3	1	9	3	4	1												1	4	1					1	1	1	1	1	1	1			1	1	2	1	2	1	1	4
493	2013-09-11	9	5	16	10	5	2	4	3	3	2	1	112	4												4	3	4					1	1	1	1	1	4	1			1	1	2	1	1	1	1	1
493	2013-09-11	9	5	16	13	5	2	4	3	1	6	2	5	1												4	1	4					1	1	1	4	1	1	1			4	4	1	4	4	1	1	1
493	2013-09-11	9	5	16	14	5	2	4	3	1	5	2	12	2												1	4	4					1	1	1	1	1	1	1			1	1	1	1	1	1	1	1
494	2013-09-13	9	6	10	1	7	1	4	2	1	6	2	70	4	4	4	4	4											1	1	1	1	1	1	1	1	1	1	2			1	1	1	1	1
494	2013-09-13	9	6	10	5	7	1	4	2	3	5	2	20	3	2	1	4	1											1	1	1	1	1	1	1	1	1	1	2			1	1	1	1	1
494	2013-09-13	9	6	10	7	7	1	4	2	4	4	2	6	1	2	1	4	1											1	1	1	1	1	1	1	1	1	1	1			1	1	1	1	1
494	2013-09-13	9	6	10	10	7	1	4	2	1	2	1	30	4	4	2	1	1											2	1	1	1	1	1	1	4	1	1	1			1	1	1	1	1
494	2013-09-13	9	6	10	11	7	1	4	2	1	3	1	6	1	4	4	4	4											1	1	1	1	1	1	1	4	1	1	2			4	1	1	1	1
496	2013-09-24	9	6	14	4	7	1	6	2	2	4	2	5	1	4	2	1	1	2	1	1	4											4	1	1	4	1			1	4						1	2	4
496	2013-09-24	9	6	14	5	7	1	6	2	3	2	1	31	4	4	1	4	1	1	1	1	4											1	1	1	1	1			1	4						1	1	4
496	2013-09-24	9	6	14	7	7	1	6	2	4	1	1	2	1	4	4	4	4	1	1	1	4											1	1	1	1	1			1	4						1	1	4
496	2013-09-24	9	6	14	9	7	1	6	2	3	2	1	1	1	1	1	4	1	1	1	1	1											1	1	1	1	1			1	4						1	1	4
496	2013-09-24	9	6	14	11	7	1	6	2	1	0	1	3	1	4	4	4	4	2	1	1	4											1	1	1	1	1			1	4						2	1	4
496	2013-09-24	9	6	14	14	7	1	6	2	3	6	2	25	4	4	2	1	1	2	1	1	4											1	1	1	1	1			2	4						1	2	4
497	2013-09-25	9	6	14	1	7	1	4	3	3	5	2	20	3	4	1	1	1					1	4	4				1	2	1	3	1	1	1	1	1			1	4
497	2013-09-25	9	6	14	2	7	1	4	3	3	2	1	1	1	4	1	1	1					1	4	4				1	1	1	3	1	1	1	1	1			1	4
497	2013-09-25	9	6	14	4	7	1	4	3	2	4	2	6	1	4	1	1	1					1	4	4				1	1	1	1	1	1	1	4	1			1	4
497	2013-09-25	9	6	14	5	7	1	4	3	3	2	1	32	4	4	2	1	1					1	4	4				1	1	1	3	1	1	1	1	1			1	4
497	2013-09-25	9	6	14	7	7	1	4	3	4	1	1	3	1	4	4	4	4					1	4	4				1	1	1	3	1	1	1	1	1			2	4
497	2013-09-25	9	6	14	10	7	1	4	3	1	7	2	2	1	2	1	4	1					1	4	4				1	1	1	3	1	1	1	1	1			4	1
497	2013-09-25	9	6	14	12	7	1	4	3	3	2	1	15	3	1	1	4	1					1	4	4				1	1	1	1	1	1	1	1	1			1	4
498	2013-09-27	9	6	14	1	7	1	4	3	3	1	1	1	1	4	4	4	4					1	4	4				1	1	1	3								1	4	4	1	1	1	1
498	2013-09-27	9	6	14	6	7	1	4	3	3	1	1	49	4	4	2	1	1					1	4	4				1	1	1	1								1	4	1	1	1	1	1
498	2013-09-27	9	6	14	7	7	1	4	3	3	5	2	2	1	2	2	4	1					1	4	4				1	1	1	1								4	1	1	1	1	1	1
498	2013-09-27	9	6	14	9	7	1	4	3	3	4	2	4	1	4	1	4	1					1	4	4				2	1	1	3								4	2	1	1	1	1	1
498	2013-09-27	9	6	14	12	7	1	4	3	3	3	1	17	3	4	2	1	1					1	4	4				1	1	1	3								4	1	1	1	1	1	1
498	2013-09-27	9	6	14	14	7	1	4	3	1	5	2	28	4	4	2	1	1					1	4	4				1	1	1	1								1	4	1	1	1	1	2
499	2013-09-30	9	6	14	1	7	1	5	2	3	5	2	25	4	4	1	1	1	1	1	1	4																1	1	4	1						1	1	4
499	2013-09-30	9	6	14	2	7	1	5	2	1	1	1	6	1	4	1	4	1	1	1	1	4																1	2	2	4						1	2	4
499	2013-09-30	9	6	14	3	7	1	5	2	1	2	1	87	4	4	1	1	4	1	1	1	4																1	1	1	4						1	1	1
499	2013-09-30	9	6	14	5	7	1	5	2	3	4	2	37	4	4	1	4	1	1	1	1	4																1	2	1	4						1	1	4
499	2013-09-30	9	6	14	8	7	1	5	2	3	2	1	53	4	4	1	1	1	1	1	1	4																1	1	1	4						1	2	4
499	2013-09-30	9	6	14	11	7	1	5	2	2	3	1	1	1	4	2	4	1	2	1	1	4																1	1	1	4						1	1	4
499	2013-09-30	9	6	14	14	7	1	5	2	1	6	2	31	4	4	1	1	1	1	1	1	4																1	1	2	4						1	1	4
500	2013-09-30	9	5	15	2	5	2	4	3	1	6	2	15	3	1	2	4	1	1	1	1	1	1	4	4	2	4	1												1	4
500	2013-09-30	9	5	15	3	5	2	4	3	1	3	1	3	1	4	4	4	4	1	1	1	4	1	4	4	4	2	4												4	4
500	2013-09-30	9	5	15	4	5	2	4	3	3	1	1	20	3	4	4	4	4	1	1	1	4	1	4	4	4	3	4												1	4
500	2013-09-30	9	5	15	5	5	2	4	3	1	5	2	20	3	4	4	4	4	1	1	1	4	1	4	4	4	4	4												1	4
500	2013-09-30	9	5	15	10	5	2	4	3	1	2	1	131	4	1	1	1	1	1	1	1	4	1	4	4	4	3	4												1	4
500	2013-09-30	9	5	15	11	5	2	4	3	4	6	2	15	3	4	1	1	1	1	1	1	4	1	4	4	2	4	1												4	1
500	2013-09-30	9	5	15	13	5	2	4	3	3	6	2	11	2	1	1	4	3	1	1	1	4	1	4	4	2	4	4												4	1
500	2013-09-30	9	5	15	14	5	2	4	3	1	1	1	27	4	4	4	4	4	1	1	1	4	1	4	4	4	2	4												4	4
503	2013-10-02	10	5	12	2	4	2	4	2	1	5	2	13	2					1	1	1	4	1	4	4	4	1	4					1	1	1	4	1	1	1
503	2013-10-02	10	5	12	3	4	2	4	2	1	2	1	4	1					1	1	1	4	1	4	4	4	1	4					1	1	1	1	1	1	1
503	2013-10-02	10	5	12	5	4	2	4	2	1	3	1	21	4					1	1	1	4	1	4	4	4	1	4					1	1	1	4	1	4	1
503	2013-10-02	10	5	12	11	4	2	4	2	4	0	1	17	3					1	1	1	4	1	4	4	4	1	4					1	1	1	1	1	1	1
503	2013-10-02	10	5	12	14	4	2	4	2	1	1	1	29	4					1	1	1	1	1	4	4	4	1	4					1	1	1	4	1	4	2
504	2013-10-03	10	6	12	1	7	1	5	2	1	4	2	90	4					1	1	1	4	1	4	4	4	1	4	1	1	1	1						1	1
504	2013-10-03	10	6	12	2	7	1	5	2	3	2	1	9	2					1	1	1	4	1	4	4	1	4	4	1	1	1	1						1	1
504	2013-10-03	10	6	12	3	7	1	5	2	3	0	1	2	1					1	1	1	4	1	4	4	4	1	4	1	2	1	1						1	1
504	2013-10-03	10	6	12	6	7	1	5	2	3	1	1	55	4					2	1	1	4	1	4	4	4	1	4	1	1	1	1						1	1
504	2013-10-03	10	6	12	10	7	1	5	2	1	5	2	10	2					1	1	1	4	1	4	4	1	4	4	1	1	1	3						1	1
504	2013-10-03	10	6	12	14	7	1	5	2	1	6	2	23	4					1	1	1	4	1	4	4	4	1	4	1	1	1	1						1	1
506	2013-10-04	10	5	11	2	4	2	5	2	1	2	1	19	3									1	4	4	4	2	4					1	1	1	1	1	1	1	1	4
506	2013-10-04	10	5	11	3	4	2	5	2	3	2	1	3	1									1	4	4	4	3	4					1	1	1	1	1	1	1	1	4
506	2013-10-04	10	5	11	5	4	2	5	2	1	4	2	28	4									1	4	4	4	3	4					1	1	1	4	1	4	1	1	4
506	2013-10-04	10	5	11	6	4	2	5	2	1	3	1	15	3									2	4	4	4	1	4					1	1	1	1	1	1	1	1	4
506	2013-10-04	10	5	11	14	4	2	5	2	3	2	1	1	1									1	4	4	4	2	4					1	1	1	1	1	1	1	4	4
508	2013-10-06	10	6	2	1	2	1	2	1	3	2	1	5	1					1	2	1	2	1	1	1				1	1	1	1								2	2						1	1	2
509	2013-10-07	10	6	12	1	7	1	4	2	1	6	2	94	4	4	1	1	4	1	1	1	4	1	4	4	4	1	4					1	1	1	1	1
509	2013-10-07	10	6	12	7	7	1	4	2	1	2	1	17	3	4	1	4	1	1	1	1	4	1	4	4	4	1	4					1	1	1	4	1
509	2013-10-07	10	6	12	8	7	1	4	2	3	1	1	60	4	4	1	1	1	1	2	1	4	1	4	4	4	1	4					1	1	1	1	1
509	2013-10-07	10	6	12	10	7	1	4	2	1	2	1	14	3	1	1	4	1	1	1	1	1	1	4	4	1	4	4					1	1	1	1	1
509	2013-10-07	10	6	12	11	7	1	4	2	2	3	1	8	2	4	1	4	1	1	1	1	4	1	4	4	1	4	4					1	1	1	4	1
509	2013-10-07	10	6	12	13	7	1	4	2	3	1	1	4	1	4	1	1	1	1	1	1	4	1	4	4	4	1	4					1	1	1	1	1
511	2013-10-08	10	6	12	1	7	1	5	2	1	6	2	95	4	4	1	1	1					1	4	4				1	1	2	1						1	1			1	1	1	1	1
511	2013-10-08	10	6	12	2	7	1	5	2	3	1	1	14	3	4	4	4	4					1	4	4				1	2	1	1						1	1			1	1	1	1	1
511	2013-10-08	10	6	12	5	7	1	5	2	1	3	1	5	1	4	1	1	1					1	4	4				1	2	1	1						1	1			1	1	1	1	2
511	2013-10-08	10	6	12	11	7	1	5	2	2	4	2	9	2	4	1	1	1					1	4	4				1	1	1	3						1	1			1	1	1	1	2
511	2013-10-08	10	6	12	13	7	1	5	2	3	1	1	1	1	4	1	1	1					1	4	4				1	1	1	1						1	2			1	1	1	1	1
511	2013-10-08	10	6	12	14	7	1	5	2	1	6	2	39	4	4	1	1	1					1	4	4				1	1	1	1						1	1			1	1	1	1	1
513	2013-10-10	10	6	13	3	7	1	5	2	2	4	2	2	1					1	1	1	4							1	1	1	1	1	1	1	4	1			2	4	1	1	1	1	1
513	2013-10-10	10	6	13	6	7	1	5	2	3	1	1	62	4					1	2	1	4							1	1	1	1	1	1	1	1	1			1	4	1	1	1	1	4
513	2013-10-10	10	6	13	8	7	1	5	2	3	1	1	63	4					1	1	1	4							1	1	1	1	1	1	1	1	1			1	4	1	1	1	1	4
513	2013-10-10	10	6	13	12	7	1	5	2	3	3	1	30	4					1	1	1	4							1	1	1	1	1	1	1	1	1			1	4	1	1	1	1	1
513	2013-10-10	10	6	13	14	7	1	5	2	1	41	4	41	4					1	1	1	4							1	1	1	1	1	1	1	4	1			1	4	1	1	1	1	1
516	2013-10-11	10	5	13	5	4	2	5	2	1	3	1	34	4					1	1	1	4				4	1	4					4	1	1	1	1	1	1	1	4
516	2013-10-11	10	5	13	6	4	2	5	2	1	4	2	22	4					1	1	1	4				1	3	1					1	1	1	4	1	1	1	1	4
516	2013-10-11	10	5	13	7	4	2	5	2	1	3	1	19	3					1	1	1	4				1	2	1					1	1	1	1	1	1	1	1	4
516	2013-10-11	10	5	13	9	4	2	5	2	3	0	1	2	1					1	1	1	4				4	1	4					1	1	1	1	1	4	1	4	4
516	2013-10-11	10	5	13	11	4	2	5	2	4	2	1	26	4					1	1	1	4				4	1	4					1	1	1	1	1	1	1	1	4
516	2013-10-11	10	5	13	13	4	2	5	2	3	8	3	22	4					1	1	1	1				1	4	4					1	1	1	1	1	1	1	1	4
516	2013-10-11	10	5	13	15	4	2	5	2	1	4	2	3	1					1	1	1	4				4	1	4					1	1	1	1	1	1	1	4	4
517	2013-10-14	10	5	11	2	4	2	4	2	1	4	2	29	4	4	1	1	4	1	1	1	4				1	4	1										1	1	1	4
517	2013-10-14	10	5	11	5	4	2	4	2	1	2	1	37	4	4	4	4	4	1	1	1	4				4	4	4										4	1	1	4
517	2013-10-14	10	5	11	6	4	2	4	2	1	6	2	26	4	4	4	1	4	1	1	1	4				4	1	4										1	1	1	4
517	2013-10-14	10	5	11	10	4	2	4	2	3	2	1	143	4	4	4	1	4	1	1	1	4				4	1	4										1	1	1	4
517	2013-10-14	10	5	11	12	4	2	4	2	1	4	2	8	2	4	4	4	4	1	1	1	4				4	4	4										1	1	1	4
517	2013-10-14	10	5	11	14	4	2	4	2	4	13	4	1	1	1	2	4	1	1	1	1	1				1	4	2										1	1	4	4
520	2013-10-15	10	6	9	3	6	1	6	1	2	2	1	7	2	4	1	4	1					1	4	4													1	2	2	4						1	2	4
520	2013-10-15	10	6	9	5	6	1	6	1	4	5	2	4	1	1	1	4	1					1	4	4													1	1	1	4						1	1	4
520	2013-10-15	10	6	9	9	6	1	6	1	4	6	2	8	2	4	2	1	4					1	4	4													1	2	1	4						1	1	4
520	2013-10-15	10	6	9	12	6	1	6	1	3	2	1	35	4	4	1	4	1					1	4	4													1	2	1	4						1	2	4
520	2013-10-15	10	6	9	14	6	1	6	1	1	6	2	46	4	4	1	1	1					1	4	4													1	1	1	4						1	2	4
523	2013-10-16	10	6	10	2	7	1	3	3	3	7	2	1	1	1	1	4	1								1	4	4	1	2	1	1	1	1	1	1	1	1	2
523	2013-10-16	10	6	10	4	7	1	3	3	1	1	1	1	1	4	1	1	1								1	4	4	2	1	1	1	1	1	1	4	1	1	2
523	2013-10-16	10	6	10	6	7	1	3	3	2	6	2	3	1	4	1	1	1								1	4	4	1	1	1	1	1	1	1	4	1	1	1
523	2013-10-16	10	6	10	9	7	1	3	3	4	5	2	9	2	4	1	1	4								4	1	4	2	1	1	1	1	1	1	4	1	1	1
523	2013-10-16	10	6	10	14	7	1	3	3	1	5	2	47	4	4	1	1	1								4	1	4	1	1	1	1	1	1	1	1	1	1	1
526	2013-10-18	10	6	13	1	7	1	4	3	1	2	1	9	2									1	4	4													1	2	1	4	4	1	1	1	4	1	1	4
526	2013-10-18	10	6	13	3	7	1	4	3	2	2	1	10	2									1	4	4													1	1	2	4	1	1	1	1	1	1	2	4
526	2013-10-18	10	6	13	6	7	1	4	3	4	5	2	5	1									1	4	4													1	1	2	4	1	1	1	1	2	1	1	4
526	2013-10-18	10	6	13	7	7	1	4	3	1	3	1	2	1									1	4	4													1	2	1	4	1	1	1	1	2	1	1	4
526	2013-10-18	10	6	13	9	7	1	4	3	4	5	2	11	2									1	4	4													1	2	1	4	1	1	1	1	3	1	1	2
526	2013-10-18	10	6	13	13	7	1	4	3	1	5	2	1	1									1	4	4													1	2	4	2	4	1	1	1	1	1	1	4
529	2013-10-22	10	6	14	3	7	1	6	2	2	1	1	14	3					1	1	1	4							1	1	1	1						1	2			1	1	1	1	1	1	2	4
529	2013-10-22	10	6	14	4	7	1	6	2	3	5	2	5	1					1	1	1	4							1	1	1	1						1	1			1	1	1	1	1	1	2	4
529	2013-10-22	10	6	14	6	7	1	6	2	4	4	2	9	2					2	1	1	4							1	1	1	1						1	2			1	1	1	1	2	1	1	4
529	2013-10-22	10	6	14	10	7	1	6	2	1	2	1	29	4					1	1	1	4							1	1	1	1						1	1			1	1	1	1	1	2	1	4
529	2013-10-22	10	6	14	11	7	1	6	2	1	2	1	4	1					1	1	1	4							1	1	1	1						1	1			1	1	1	1	1	1	1	4
529	2013-10-22	10	6	14	13	7	1	6	2	1	2	1	1	1					1	1	1	4							1	1	1	1						1	1			1	1	1	1	1	1	1	4
529	2013-10-22	10	6	14	14	7	1	6	2	1	4	2	53	4					1	1	1	4							1	1	2	1						1	1			1	1	1	1	1	1	2	4
531	2013-10-23	10	6	12	4	7	1	4	2	3	5	2	6	1	4	2	4	1					1	4	4	1	4	4										1	1								1	1	4
531	2013-10-23	10	6	12	5	7	1	4	2	4	2	1	12	2	1	2	4	1					1	4	4	1	4	4										1	1								1	2	4
531	2013-10-23	10	6	12	9	7	1	4	2	4	3	1	16	3	4	1	1	1					1	4	4	4	1	4										1	1								1	2	1
531	2013-10-23	10	6	12	11	7	1	4	2	1	13	4	2	1	2	1	4	1					1	1	1	1	4	4										1	1								1	1	4
531	2013-10-23	10	6	12	12	7	1	4	2	3	2	1	43	4	4	1	1	1					1	4	4	4	1	4										1	1								1	1	4
531	2013-10-23	10	6	12	13	7	1	4	2	1	1	1	2	1	4	4	4	4					1	4	4	4	1	4										1	1								1	2	4
532	2013-10-23	10	5	12	3	4	2	4	2	1	2	1	1	1					1	1	1	4	1	4	4	4	1	4	1	1	1	1	1	1	1	1	1
532	2013-10-23	10	5	12	6	4	2	4	2	1	2	1	34	4					1	1	1	4	1	4	4	4	2	4	1	1	1	1	1	1	1	1	1
532	2013-10-23	10	5	12	7	4	2	4	2	1	2	1	31	4					1	1	1	4	1	4	4	4	1	4	1	1	1	1	1	1	1	1	1
532	2013-10-23	10	5	12	8	4	2	4	2	3	5	2	1	1					1	1	1	4	1	4	4	4	1	4	1	1	1	1	1	1	1	1	1
532	2013-10-23	10	5	12	9	4	2	4	2	3	2	1	1	1					1	1	1	4	2	4	4	4	1	4	1	1	1	1	1	1	1	1	1
532	2013-10-23	10	5	12	10	4	2	4	2	3	3	1	161	4					1	1	1	4	1	4	4	4	1	4	1	1	1	1	1	1	4	4	1
533	2013-10-24	10	6	12	2	7	1	6	1	3	2	1	8	2															1	1	1	1	1	2	2	1	1	1	1			1	1	1	1	2	1	1	4
533	2013-10-24	10	6	12	7	7	1	6	1	1	2	1	8	2															1	1	1	1	1	1	1	1	1	1	1			1	1	1	1	2	1	1	4
533	2013-10-24	10	6	12	9	7	1	6	1	4	3	1	17	3															1	1	1	1	1	1	1	1	1	1	1			1	1	1	1	1	1	2	2
533	2013-10-24	10	6	12	10	7	1	6	1	1	1	1	31	4															1	1	1	1	1	1	1	1	1	1	1			1	1	1	1	1	1	1	4
533	2013-10-24	10	6	12	13	7	1	6	1	1	2	1	3	1															1	1	1	3	1	1	1	1	1	1	1			1	1	1	1	1	1	2	4
533	2013-10-24	10	6	12	14	7	1	6	1	1	6	2	55	4															2	1	1	1	1	1	1	1	1	1	1			1	1	1	1	2	1	1	1
535	2013-10-28	10	6	12	2	7	1	6	1	3	2	1	12	2	4	1	1	1	1	1	1	4	1	4	4													1	1								1	1	4
535	2013-10-28	10	6	12	4	7	1	6	1	3	3	1	11	2	1	2	4	1	2	1	1	4	1	4	4													1	2								1	1	4
535	2013-10-28	10	6	12	7	7	1	6	1	1	2	1	12	2	4	4	4	4	2	1	1	4	1	4	4													1	1								1	1	4
535	2013-10-28	10	6	12	8	7	1	6	1	3	1	1	81	4	4	2	1	1	2	1	1	4	1	4	4													1	1								1	1	4
535	2013-10-28	10	6	12	10	7	1	6	1	3	2	1	1	1	4	2	1	1	1	1	1	4	1	4	4													1	1								1	1	4
535	2013-10-28	10	6	12	12	7	1	6	1	3	2	1	48	4	4	2	1	4	2	1	1	4	1	4	4													1	1								1	1	4
537	2013-10-29	10	6	11	1	7	1	6	1	1	1	1	5	1					2	1	1	4				4	1	4										1	1	1	4	1	1	1	1	1
537	2013-10-29	10	6	11	2	7	1	6	1	3	2	1	13	2					1	1	1	4				4	1	4										1	2	1	4	1	1	1	1	1
537	2013-10-29	10	6	11	7	7	1	6	1	1	1	1	13	2					2	1	1	4				4	1	4										1	1	1	4	1	1	1	1	1
537	2013-10-29	10	6	11	10	7	1	6	1	3	1	1	2	1					2	1	1	4				4	1	4										1	1	1	4	1	1	1	1	1
537	2013-10-29	10	6	11	11	7	1	6	1	3	8	3	5	1					2	1	1	1				1	1	1										1	1	4	1	1	1	1	1	1
537	2013-10-29	10	6	11	14	7	1	6	1	1	5	2	60	4					2	1	1	4				4	1	4										1	1	1	4	1	1	1	1	1
539	2013-10-29	10	5	12	2	4	2	4	2	1	3	1	44	4	4	4	4	4					1	4	4	4	1	4	1	1	1	2								1	4
539	2013-10-29	10	5	12	4	4	2	4	2	3	7	2	5	1	1	1	4	1					2	1	1	1	4	1	1	1	2	1								1	1
539	2013-10-29	10	5	12	7	4	2	4	2	1	1	1	37	4	4	4	4	4					1	4	4	2	1	4	1	1	1	1								1	4
539	2013-10-29	10	5	12	8	4	2	4	2	1	1	1	1	1	4	4	4	4					1	4	4	4	1	4	1	1	1	1								4	4
539	2013-10-29	10	5	12	12	4	2	4	2	1	4	2	3	1	1	1	4	1					2	4	4	1	4	1	1	1	1	1								1	4
539	2013-10-29	10	5	12	14	4	2	4	2	1	0	1	3	1	4	4	4	4					1	4	4	4	1	4	1	1	1	1								4	4
541	2013-10-31	10	6	12	4	7	1	6	1	3	9	3	14	3									2	4	4				1	1	1	1						1	1	2	4	1	1	1	1	1
541	2013-10-31	10	6	12	6	7	1	6	1	3	9	3	2	1									2	4	4				1	1	1	1						1	1	1	1	1	1	1	1	1
541	2013-10-31	10	6	12	7	7	1	6	1	4	1	1	15	3									1	4	4				1	1	1	1						1	1	2	4	1	1	1	1	1
541	2013-10-31	10	6	12	8	7	1	6	1	3	2	1	84	4									1	4	4				1	1	1	1						1	1	1	4	1	1	1	1	1
541	2013-10-31	10	6	12	11	7	1	6	1	3	5	2	7	2									1	4	4				1	1	1	1						1	2	4	2	1	1	1	1	1
541	2013-10-31	10	6	12	12	7	1	6	1	3	2	1	51	4									1	4	4				1	1	1	1						1	1	1	4	1	1	1	1	1
542	2013-10-31	10	5	13	2	4	2	5	2	1	2	1	48	4									1	4	4	4	1	4										1	1	1	4						1	1	4
542	2013-10-31	10	5	13	6	4	2	5	2	1	3	1	42	4									1	4	4	2	4	2										4	1	1	4						2	1	4
542	2013-10-31	10	5	13	9	4	2	5	2	3	2	1	1	1									1	4	4	4	1	4										4	1	4	4						1	1	4
542	2013-10-31	10	5	13	12	4	2	5	2	1	8	3	5	1									2	4	4	1	4	1										1	1	1	4						1	1	4
542	2013-10-31	10	5	13	14	4	2	5	2	1	0	1	5	1									1	4	4	4	1	4										4	1	4	4						1	1	4
542	2013-10-31	10	5	13	15	4	2	5	2	3	1	1	2	1									2	4	4	4	1	4										4	1	4	4						1	1	4
542	2013-10-31	10	5	13	16	4	2	5	2	1	0	1	1	1									1	4	4	4	1	4										4	1	4	4						1	1	4
544	2013-11-04	11	6	11	4	7	1	6	1	3	7	2	18	3	4	1	4	1					2	4	4								1	1	1	1	1			2	4	1	1	1	1	1
544	2013-11-04	11	6	11	5	7	1	6	1	4	2	1	6	1	4	2	1	1					1	4	4								1	1	1	1	1			2	4	1	1	1	1	1
544	2013-11-04	11	6	11	6	7	1	6	1	3	4	2	6	1	4	2	4	1					1	4	4								1	1	1	1	1			4	2	1	1	1	1	1
544	2013-11-04	11	6	11	11	7	1	6	1	3	6	2	11	2	2	2	4	1					2	4	4								1	4	1	1	1			4	2	1	1	1	1	1
544	2013-11-04	11	6	11	12	7	1	6	1	3	1	1	55	4	4	4	1	1					1	4	4								1	4	1	1	1			1	4	1	1	1	1	1
544	2013-11-04	11	6	11	13	7	1	6	1	1	3	1	66	4	4	2	4	1					1	4	4								1	1	1	2	1			4	2	1	1	1	1	2
547	2013-11-05	11	6	11	3	7	1	5	2	1	4	2	2	1					2	1	1	4	1	4	4	1	4	4	1	1	1	1															1	1	4
547	2013-11-05	11	6	11	4	7	1	5	2	3	8	3	19	3					2	1	1	4	1	4	4	1	4	4	1	1	1	1															1	1	4
547	2013-11-05	11	6	11	5	7	1	5	2	4	1	1	25	4					1	1	1	4	1	4	4	4	1	4	1	1	1	1															1	1	4
547	2013-11-05	11	6	11	7	7	1	5	2	1	3	1	1	1					2	1	1	4	1	4	4	4	1	4	1	1	1	1															1	1	4
547	2013-11-05	11	6	11	8	7	1	5	2	3	1	1	89	4					1	1	1	4	1	4	4	4	1	4	1	1	1	1															2	1	4
547	2013-11-05	11	6	11	14	7	1	5	2	1	5	2	67	4					2	1	1	4	1	4	4	4	1	4	1	1	1	1															1	1	4
548	2013-11-06	11	5	12	2	4	2	3	3	1	2	1	51	4					1	1	1	4	1	4	4				1	1	1	1	1	1	1	4	1					1	1	2	1	4
548	2013-11-06	11	5	12	4	4	2	3	3	3	10	3	13	2					1	1	1	4	2	4	4				1	1	1	1	1	1	1	1	3					1	1	1	1	1
548	2013-11-06	11	5	12	7	4	2	3	3	1	0	1	1	1					1	1	1	4	1	4	4				1	1	1	1	4	1	1	4	1					4	4	4	3	4
548	2013-11-06	11	5	12	10	4	2	3	3	3	3	1	175	4					1	1	1	4	1	4	4				1	1	1	1	1	1	1	4	1					1	1	1	1	1
548	2013-11-06	11	5	12	12	4	2	3	3	1	8	3	11	2					1	1	1	1	1	4	4				1	1	1	1	1	1	1	1	1					1	1	1	1	1
548	2013-11-06	11	5	12	13	4	2	3	3	1	10	3	5	1					1	1	1	1	1	1	1				1	1	1	2	1	1	1	1	1					1	1	2	1	1
551	2013-11-08	11	6	13	2	7	1	6	2	3	2	1	23	4	4	1	1	1					1	4	4													1	1	4	1						1	1	1
551	2013-11-08	11	6	13	3	7	1	6	2	1	6	2	4	1	4	1	4	1					1	4	4													1	1	1	4						1	1	4
551	2013-11-08	11	6	13	8	7	1	6	2	3	1	1	56	4	4	4	1	4					1	4	4													1	1	1	4						1	1	4
551	2013-11-08	11	6	13	10	7	1	6	2	2	5	2	6	1	4	1	4	1					1	4	4													1	2	1	4						1	1	4
551	2013-11-08	11	6	13	12	7	1	6	2	1	8	3	1	1	4	1	4	1					1	4	4													1	2	1	4						1	2	4
551	2013-11-08	11	6	13	13	7	1	6	2	1	9	3	1	1	1	1	1	1					1	1	1													1	1	1	4						1	1	4
551	2013-11-08	11	6	13	14	7	1	6	2	2	1	1	1	1	4	2	4	1					1	4	4													1	1	1	4						1	1	4
554	2013-11-11	11	5	12	1	4	2	4	2	3	0	1	4	1					1	1	1	1				2	4	2					1	1	1	1	1	4	1								2	1	4
554	2013-11-11	11	5	12	2	4	2	4	2	1	1	1	56	4					1	1	1	4				4	1	4					1	1	1	1	1	4	1								2	1	4
554	2013-11-11	11	5	12	6	4	2	4	2	1	0	1	53	4					1	1	1	4				4	3	4					1	1	1	4	1	1	1								2	1	4
554	2013-11-11	11	5	12	7	4	2	4	2	3	3	1	0	1					1	1	1	4				4	1	4					1	1	1	1	1	1	1								1	4	4
554	2013-11-11	11	5	12	11	4	2	4	2	3	12	4	6	1					1	1	1	1				1	4	1					4	1	1	1	1	1	1								2	1	4
554	2013-11-11	11	5	12	13	4	2	4	2	1	1	1	10	2					1	1	1	4				4	1	4					1	1	1	1	1	1	1								2	1	4
555	2013-11-12	11	6	14	5	7	1	3	3	3	8	3	25	4	4	1	4	1	1	1	1	4				4	1	4										1	1								1	2	4
555	2013-11-12	11	6	14	6	7	1	3	3	3	2	1	14	3	4	2	4	1	2	1	1	4				1	4	1										1	1								1	1	1
555	2013-11-12	11	6	14	7	7	1	3	3	1	4	2	8	2	4	2	1	1	2	1	1	4				4	1	4										1	1								1	1	4
555	2013-11-12	11	6	14	8	7	1	3	3	3	1	1	60	4	4	4	4	4	1	1	1	4				4	1	4										1	1								1	1	4
555	2013-11-12	11	6	14	9	7	1	3	3	1	2	1	1	1	4	4	4	4	1	1	1	4				4	1	4										1	1								1	1	4
555	2013-11-12	11	6	14	10	7	1	3	3	2	5	2	10	2	4	1	1	1	1	1	1	4				1	4	4										1	1								1	1	4
555	2013-11-12	11	6	14	12	7	1	3	3	1	4	2	5	1	4	1	1	1	1	1	1	4				4	1	4										1	1								1	1	4
557	2013-11-13	11	6	12	3	7	1	4	2	1	5	2	9	2									1	4	4	4	1	4	1	1	1	1										1	1	1	1	1	1	1	4
557	2013-11-13	11	6	12	4	7	1	4	2	3	8	3	26	4									1	4	4	1	4	4	1	1	1	1										1	1	1	1	2	1	2	1
557	2013-11-13	11	6	12	6	7	1	4	2	3	1	1	15	3									1	4	4	4	1	1	1	1	1	1										1	1	1	1	1	1	1	4
557	2013-11-13	11	6	12	8	7	1	4	2	3	1	1	1	1									1	4	4	4	1	4	1	1	1	1										1	1	1	1	1	1	1	4
557	2013-11-13	11	6	12	9	7	1	4	2	1	3	1	2	1									1	4	4	4	1	4	1	1	1	1										1	1	1	1	1	1	1	4
561	2013-11-15	11	6	11	4	7	1	4	2	3	8	3	28	4	1	1	1	1	1	1	1	4							1	1	1	1	1	1	1	1	1			4	1
561	2013-11-15	11	6	11	5	7	1	4	2	4	2	1	34	4	4	2	1	1	1	1	1	4							1	1	1	1	1	1	1	4	1			1	4
561	2013-11-15	11	6	11	7	7	1	4	2	1	5	2	11	2	4	1	1	1	1	1	1	4							1	1	1	1	1	1	1	1	1			1	4
561	2013-11-15	11	6	11	9	7	1	4	2	1	3	1	3	1	1	2	4	1	1	1	1	1							1	1	1	1	1	1	1	1	1			1	4
561	2013-11-15	11	6	11	13	7	1	4	2	3	2	1	60	4	1	1	4	1	1	1	1	1							1	1	1	1	1	1	1	1	1			1	4
561	2013-11-15	11	6	11	14	7	1	4	2	3	3	1	3	1	1	1	4	1	1	1	1	4							1	1	1	1	1	1	1	1	1			1	4
563	2013-11-15	11	5	12	4	4	2	4	2	1	3	1	2	1	4	4	4	4	1	1	1	4											1	1	1	4	1			4	4						1	1	4
563	2013-11-15	11	5	12	6	4	2	4	2	3	0	1	3	1	1	1	2	1	1	1	1	4											2	1	1	1	1			4	1						1	1	4
563	2013-11-15	11	5	12	11	4	2	4	2	3	9	3	10	2	1	1	1	1	1	1	1	4											1	1	1	1	1			1	4						1	1	4
563	2013-11-15	11	5	12	12	4	2	4	2	1	2	1	20	3	4	4	1	4	1	1	1	4											1	1	1	1	1			1	4						1	1	4
563	2013-11-15	11	5	12	13	4	2	4	2	1	1	1	14	3	4	4	4	4	1	1	1	4											1	1	1	1	1			4	4						1	1	4
563	2013-11-15	11	5	12	15	4	2	4	2	1	0	1	1	1	4	4	4	4	1	1	1	4											1	1	1	4	1			4	4						1	1	4
565	2013-11-18	11	6	13	1	7	1	4	3	3	1	1	3	1					1	1	1	4	2	4	4				1	1	1	1	2	1	1	1	1	1	1
565	2013-11-18	11	6	13	2	7	1	4	3	3	2	1	33	4					2	1	1	4	1	4	4				1	1	1	1	1	1	1	4	1	1	1
565	2013-11-18	11	6	13	6	7	1	4	3	3	1	1	20	3					2	1	1	4	1	4	4				1	1	1	1	1	1	1	1	1	1	2
565	2013-11-18	11	6	13	7	7	1	4	3	1	3	1	14	3					2	1	1	4	1	4	4				1	1	1	1	1	1	1	1	1	1	1
565	2013-11-18	11	6	13	12	7	1	4	3	1	6	2	11	2					1	1	1	4	1	4	4				1	1	1	1	1	1	1	1	1	1	2
565	2013-11-18	11	6	13	13	7	1	4	3	3	1	1	63	4					1	1	1	4	1	4	4				1	1	1	1	1	1	1	4	1	1	1
565	2013-11-18	11	6	13	14	7	1	4	3	3	9	3	6	1					1	1	1	4	1	2	1				1	1	2	1	1	1	1	1	1	1	1
568	2013-11-20	11	6	13	1	7	1	4	3	1	1	1	5	1					1	1	1	4				4	1	4	1	1	1	1	2	1	1	1	1	1	2
568	2013-11-20	11	6	13	4	7	1	4	3	3	7	2	33	4					1	1	1	4				1	4	4	1	1	1	1	1	1	1	2	1	1	1
568	2013-11-20	11	6	13	7	7	1	4	3	1	3	1	16	3					1	1	1	4				4	1	4	1	1	1	1	1	1	1	1	1	1	1
568	2013-11-20	11	6	13	9	7	1	4	3	1	1	1	8	2					1	2	1	4				4	1	4	1	1	1	1	1	1	1	1	1	1	1
568	2013-11-20	11	6	13	12	7	1	4	3	1	6	2	13	2					1	1	1	4				4	1	1	1	1	1	1	2	1	1	1	1	1	1
568	2013-11-20	11	6	13	13	7	1	4	3	3	1	1	65	4					1	1	1	4				4	1	4	1	1	1	1	1	1	1	1	1	1	1
568	2013-11-20	11	6	13	14	7	1	4	3	3	3	1	8	2					1	1	1	4				1	4	4	1	1	1	1	1	1	2	1	1	1	1
570	2013-11-20	11	5	13	3	5	2	4	3	3	10	3	3	1	2	1	4	1					2	1	1								1	1	1	1	1	1	1			1	1	1	1	1
570	2013-11-20	11	5	13	4	5	2	4	3	2	2	1	7	2	4	4	4	4					1	4	4								1	1	1	1	1	1	2			4	4	1	1	4
570	2013-11-20	11	5	13	6	5	2	4	3	3	1	1	8	2	4	4	4	4					1	4	4								1	1	1	1	1	1	1			1	1	1	1	4
570	2013-11-20	11	5	13	8	5	2	4	3	3	3	1	7	2	1	1	4	1					1	4	4								1	1	1	1	3	1	1			1	1	1	1	1
570	2013-11-20	11	5	13	10	5	2	4	3	3	2	1	189	4	4	4	4	4					1	4	4								1	1	1	4	1	4	1			1	1	1	1	1
570	2013-11-20	11	5	13	11	5	2	4	3	3	2	1	2	1	4	4	4	4					1	4	4								1	1	1	1	1	4	1			1	1	1	1	1
570	2013-11-20	11	5	13	15	5	2	4	3	3	7	2	15	3	3	2	4	1					1	4	4								1	1	1	1	1	1	1			1	1	1	1	2
572	2013-11-21	11	6	13	3	7	1	5	2	1	4	2	2	1	4	1	4	1					1	4	4	4	4	4	1	1	1	1										1	1	1	1	1
572	2013-11-21	11	6	13	4	7	1	5	2	3	7	2	33	4	1	1	4	1					1	4	4	1	4	4	1	1	1	1										1	1	1	1	2
572	2013-11-21	11	6	13	6	7	1	5	2	3	1	1	22	4	4	1	4	1					1	4	4	4	1	4	1	1	1	1										1	1	1	1	1
572	2013-11-21	11	6	13	9	7	1	5	2	1	1	1	8	2	4	4	4	4					1	4	4	4	1	4	1	1	1	1										1	1	1	1	1
572	2013-11-21	11	6	13	10	7	1	5	2	2	3	1	7	2	4	1	4	1					1	4	4	1	4	4	1	1	1	1										1	1	1	1	1
572	2013-11-21	11	6	13	12	7	1	5	2	1	5	2	14	3	4	1	1	1					2	4	4	4	1	4	1	1	1	1										1	1	1	1	2
572	2013-11-21	11	6	13	13	7	1	5	2	3	1	1	65	4	4	4	4	4					1	4	4	4	1	4	1	1	1	1										1	1	1	1	1
574	2013-11-22	11	5	15	1	4	2	3	3	1	0	1	1	1	4	4	4	4								4	2	4	1	1	1	1	1	1	1	4	1	4	1
574	2013-11-22	11	5	15	2	4	2	3	3	1	10	3	1	1	1	1	1	1								2	4	2	1	1	1	2	1	1	1	1	1	1	1
574	2013-11-22	11	5	15	4	4	2	3	3	2	3	1	9	2	4	4	4	4								4	3	4	1	1	1	1	1	1	1	1	1	4	1
574	2013-11-22	11	5	15	7	4	2	3	3	2	5	2	1	1	3	1	4	1								1	4	1	1	1	1	1	1	1	1	1	1	1	4
574	2013-11-22	11	5	15	10	4	2	3	3	3	2	1	191	4	4	1	4	1								4	4	4	1	1	1	1	1	1	1	4	1	4	1
574	2013-11-22	11	5	15	13	4	2	3	3	3	2	1	2	1	4	4	4	4								4	1	4	1	1	1	1	1	1	1	1	1	4	1
574	2013-11-22	11	5	15	14	4	2	3	3	3	5	2	33	4	4	1	1	4								4	3	4	1	1	1	1	1	1	1	1	1	1	1
575	2013-11-25	11	6	12	4	7	1	4	2	3	6	2	38	4	4	1	4	1	1	1	1	4				1	4	4	1	1	1	1								4	2
575	2013-11-25	11	6	12	7	7	1	4	2	1	3	1	21	4	4	4	4	4	1	1	1	4				4	1	4	1	1	1	1								1	4
575	2013-11-25	11	6	12	9	7	1	4	2	1	1	1	13	2	4	4	4	4	1	1	1	4				4	1	4	1	1	1	1								4	1
575	2013-11-25	11	6	12	10	7	1	4	2	1	4	2	12	2	4	1	1	1	1	1	1	4				4	1	4	1	1	1	1								1	4
575	2013-11-25	11	6	12	12	7	1	4	2	1	5	2	18	3	4	1	1	4	1	1	1	4				4	1	4	1	1	1	1								1	4
575	2013-11-25	11	6	12	14	7	1	4	2	3	6	2	13	2	1	1	4	1	1	1	1	4				1	4	2	1	1	1	1								4	1
576	2013-11-25	11	5	13	2	4	2	5	2	3	3	1	4	1	4	4	4	4	1	1	1	1							1	1	1	1										4	4	1	1	1	1	1	4
576	2013-11-25	11	5	13	3	4	2	5	2	1	0	1	1	1	4	4	4	4	1	1	1	1							1	1	1	1										4	4	2	4	4	1	1	4
576	2013-11-25	11	5	13	7	4	2	5	2	2	7	2	4	1	3	1	4	1	1	1	1	1							1	1	1	1										1	1	1	1	1	1	1	4
576	2013-11-25	11	5	13	8	4	2	5	2	3	2	1	9	2	4	2	1	4	1	1	1	4							1	1	1	1										1	1	2	1	1	1	1	4
576	2013-11-25	11	5	13	11	4	2	5	2	3	2	1	8	2	4	4	1	4	1	1	1	4							1	1	1	1										1	1	1	1	1	2	1	4
576	2013-11-25	11	5	13	13	4	2	5	2	1	3	1	1	1	4	4	4	4	1	1	1	4							1	1	1	3										4	4	1	4	4	1	1	4
580	2013-11-27	11	6	11	3	7	1	4	2	2	3	1	7	2									1	4	4	4	1	4										1	2	2	4						1	1	4
580	2013-11-27	11	6	11	4	7	1	4	2	3	5	2	40	4									1	4	4	1	4	4										1	1	4	2						1	1	4
580	2013-11-27	11	6	11	7	7	1	4	2	1	3	1	23	4									1	4	4	4	1	4										1	1	1	4						2	2	4
580	2013-11-27	11	6	11	8	7	1	4	2	1	2	1	1	1									1	4	4	4	1	4										1	1	1	4						1	1	4
580	2013-11-27	11	6	11	10	7	1	4	2	2	2	1	14	3									1	4	4	4	1	4										1	1	2	4						1	1	4
580	2013-11-27	11	6	11	14	7	1	4	2	3	6	2	15	3									1	4	4	1	4	4										1	1	4	1						1	1	4
586	2013-12-02	12	6	13	1	7	1	5	2	1	5	2	2	1									1	4	4	4	1	4										1	1	1	4						1	1	1
586	2013-12-02	12	6	13	2	7	1	5	2	2	4	2	3	1									1	4	4	4	1	4										1	2	2	4						2	1	4
586	2013-12-02	12	6	13	4	7	1	5	2	3	6	2	45	4									1	4	4	1	4	4										1	1	1	4						1	2	4
586	2013-12-02	12	6	13	8	7	1	5	2	4	2	1	1	1									1	4	4	4	1	4										1	1	1	4						1	1	4
586	2013-12-02	12	6	13	9	7	1	5	2	1	1	1	3	1									1	4	4	4	1	4										1	2	1	4						1	1	4
586	2013-12-02	12	6	13	13	7	1	5	2	3	1	1	77	4									1	4	4	4	1	4										1	1	1	4						1	2	4
586	2013-12-02	12	6	13	14	7	1	5	2	3	2	1	16	3									1	4	4	1	4	4										1	1	4	2						1	2	4
587	2013-12-03	12	6	13	2	7	1	6	2	2	5	2	4	1	4	1	4	1	1	1	1	4	1	4	4															1	4	1	1	1	1	2
587	2013-12-03	12	6	13	4	7	1	6	2	3	5	2	46	4	4	1	1	4	1	1	1	4	1	4	4															2	4	1	1	1	1	1
587	2013-12-03	12	6	13	6	7	1	6	2	3	2	1	4	1	4	1	4	1	1	1	1	4	1	4	4															2	4	1	1	1	1	1
587	2013-12-03	12	6	13	8	7	1	6	2	4	1	1	2	1	4	4	4	4	1	1	1	4	1	4	4															1	4	1	1	1	1	4
587	2013-12-03	12	6	13	14	7	1	6	2	3	2	1	16	3	4	1	1	4	1	1	1	4	1	4	4															4	1	1	1	1	1	2
588	2013-12-03	12	5	15	1	5	2	4	3	1	0	1	2	1									1	4	4	4	1	4	1	1	1	1								4	4	4	4	2	1	4
588	2013-12-03	12	5	15	3	5	2	4	3	1	0	1	1	1									1	4	4	4	1	4	1	1	1	1								4	4	4	4	1	1	4
588	2013-12-03	12	5	15	5	5	2	4	3	3	9	3	8	2									3	4	4	1	4	1	1	1	1	1								1	4	1	1	1	1	1
588	2013-12-03	12	5	15	11	5	2	4	3	1	0	1	1	1									1	4	4	4	2	4	1	1	1	1								4	4	4	4	4	2	4
588	2013-12-03	12	5	15	12	5	2	4	3	3	5	2	6	1									1	4	4	1	4	1	1	1	1	1								1	4	1	1	2	1	1
588	2013-12-03	12	5	15	13	5	2	4	3	1	5	2	4	1									1	4	4	4	1	4	1	1	1	1								4	4	4	4	4	1	4
590	2013-12-04	12	6	9	6	7	1	5	1	3	10	3	5	1	1	1	4	1											1	1	1	1	1	1	1	1	1					1	1	1	1	2	1	2	4
590	2013-12-04	12	6	9	12	7	1	5	1	1	4	2	27	4	4	1	4	1											1	1	1	1	1	1	1	1	1					1	1	1	1	1	1	1	4
590	2013-12-04	12	6	9	14	7	1	5	1	3	2	1	16	3	4	2	4	1											1	1	1	1	1	1	1	1	1					1	1	1	1	2	1	1	4
592	2013-12-09	12	6	12	3	7	1	5	2	1	1	1	1	1	4	4	4	4								4	1	4	1	1	1	1						1	1	1	4
592	2013-12-09	12	6	12	4	7	1	5	2	3	5	2	52	4	4	1	1	1								4	1	4	1	1	1	1						1	1	1	4
592	2013-12-09	12	6	12	7	7	1	5	2	4	11	3	1	1	4	4	4	4								1	4	4	1	1	1	1						1	1	4	4
592	2013-12-09	12	6	12	8	7	1	5	2	1	2	1	1	1	4	4	4	4								4	1	4	1	1	1	1						1	1	4	1
592	2013-12-09	12	6	12	12	7	1	5	2	1	2	1	32	4	4	1	1	1								4	1	4	1	1	1	1						1	1	1	4
594	2013-12-10	12	6	10	2	7	1	5	1	2	6	2	11	2					1	1	1	4	1	4	4				1	1	1	1						1	2			1	1	1	1	1
594	2013-12-10	12	6	10	4	7	1	5	1	3	4	2	53	4					1	1	1	4	1	4	4				1	1	1	1						1	1			1	1	1	1	1
594	2013-12-10	12	6	10	5	7	1	5	1	1	1	1	2	1					2	1	1	4	1	4	4				1	1	1	1						1	1			1	1	1	1	1
594	2013-12-10	12	6	10	6	7	1	5	1	3	8	3	11	2					1	1	1	4	1	4	4				1	1	1	1						1	2			1	1	1	1	2
594	2013-12-10	12	6	10	12	7	1	5	1	1	5	2	33	4					1	1	1	4	1	4	4				1	1	1	1						1	1			1	1	1	1	1
595	2013-12-10	12	5	14	4	5	2	4	3	1	3	1	11	2	4	1	1	4					2	4	4													1	1	1	4						1	1	4
595	2013-12-10	12	5	14	7	5	2	4	3	2	5	2	19	3	4	4	4	4					1	4	4													4	1	1	4						1	1	4
595	2013-12-10	12	5	14	8	5	2	4	3	3	3	1	25	4	4	4	4	4					1	4	4													1	1	1	4						1	1	4
595	2013-12-10	12	5	14	9	5	2	4	3	1	0	1	1	1	4	4	4	4					1	4	4													1	1	4	4						1	1	4
595	2013-12-10	12	5	14	10	5	2	4	3	3	7	2	7	2	1	1	4	1					1	4	4													1	1	4	4						1	1	1
595	2013-12-10	12	5	14	12	5	2	4	3	3	2	1	13	2	4	4	4	4					1	4	4													4	1	4	4						2	1	1
595	2013-12-10	12	5	14	16	5	2	4	3	1	4	2	9	2	4	4	4	4					3	4	4													1	1	4	4						2	1	1
598	2013-12-12	12	6	8	4	6	1	4	1	3	4	2	55	4	4	4	4	4	1	1	1	4							1	1	1	1						1	2	2	4
598	2013-12-12	12	6	8	10	6	1	4	1	3	4	2	9	2	2	1	1	1	1	1	1	1							1	1	1	1						2	1	4	2
598	2013-12-12	12	6	8	11	6	1	4	1	4	1	1	1	1	2	1	4	1	1	1	1	4							1	1	1	1						1	2	2	4
598	2013-12-12	12	6	8	14	6	1	4	1	3	3	1	16	3	4	1	4	1	1	1	1	4							1	1	1	1						1	1	4	2
600	2013-12-13	12	5	14	3	5	2	4	3	3	4	2	4	1												3	4	1	1	1	1	1	1	1	1	1	1			1	4	1	1	1	1	1
600	2013-12-13	12	5	14	5	5	2	4	3	3	9	3	18	3												3	4	1	1	2	1	1	1	1	1	2	1			1	4	2	1	2	1	1
600	2013-12-13	12	5	14	7	5	2	4	3	2	4	2	22	4												4	2	4	1	1	1	1	1	1	1	1	1			1	4	4	1	1	1	4
600	2013-12-13	12	5	14	8	5	2	4	3	3	3	1	29	4												4	1	4	1	1	1	1	1	1	1	1	1			1	4	1	1	1	1	1
600	2013-12-13	12	5	14	9	5	2	4	3	3	0	1	2	1												4	1	4	1	2	1	1	1	1	1	4	1			4	4	4	4	1	4	4
600	2013-12-13	12	5	14	12	5	2	4	3	3	0	1	2	1												4	1	4	1	2	1	1	1	1	1	4	1			4	4	4	4	2	4	4
600	2013-12-13	12	5	14	14	5	2	4	3	1	0	1	2	1												4	1	4	1	1	1	1	4	1	1	4	1			4	4	4	4	3	4	4
601	2013-12-16	12	5	15	1	5	2	5	2	1	1	1	1	1	4	4	4	4								4	2	4					4	1	1	4	1	4	1								1	1	1
601	2013-12-16	12	5	15	5	5	2	5	2	3	13	4	21	4	4	1	1	4								1	4	1					1	1	1	1	1	1	1								1	1	4
601	2013-12-16	12	5	15	7	5	2	5	2	2	3	1	25	4	4	4	4	4								4	1	4					1	1	1	4	1	4	1								1	1	4
601	2013-12-16	12	5	15	9	5	2	5	2	3	3	1	3	1	4	4	4	4								4	1	4					1	1	1	1	1	1	1								1	1	4
601	2013-12-16	12	5	15	11	5	2	5	2	1	3	1	10	2	4	4	4	4								4	1	4					1	1	1	1	1	1	1								1	1	4
601	2013-12-16	12	5	15	12	5	2	5	2	3	2	1	2	1	4	4	4	4								4	1	4					4	1	1	1	1	1	1								1	1	4
601	2013-12-16	12	5	15	13	5	2	5	2	1	0	1	4	1	4	4	4	4								4	1	4					1	1	1	4	1	4	1								1	1	4
601	2013-12-16	12	5	15	16	5	2	5	2	1	4	2	14	3	4	4	4	4								4	1	4					1	1	1	4	1	4	1								1	1	4
603	2013-12-17	12	6	12	4	4	2	7	1	1	5	2	2	1	4	2	4	1	2	1	1	4											1	1	1	1	1	1	2	1	4
603	2013-12-17	12	6	12	5	4	2	7	1	1	4	2	2	1	4	1	4	1	1	1	1	4											4	1	1	1	1	1	1	1	4
603	2013-12-17	12	6	12	7	4	2	7	1	4	3	1	3	1	4	2	4	1	2	1	1	4											1	1	1	1	1	1	2	1	4
603	2013-12-17	12	6	12	8	4	2	7	1	1	1	1	8	2	4	4	4	4	2	1	1	1											1	1	1	1	1	1	1	2	4
603	2013-12-17	12	6	12	10	4	2	7	1	3	2	1	14	3	4	1	4	1	1	1	1	4											1	1	1	1	1	1	1	1	1
603	2013-12-17	12	6	12	14	4	2	7	1	3	6	2	16	3	4	2	4	1	2	1	1	1											1	1	1	1	1	1	1	4	1
604	2013-12-18	12	6	13	1	7	1	5	2	1	1	1	1	1	4	4	4	4					1	4	4								1	1	1	1	1	1	1								1	1	4
604	2013-12-18	12	6	13	2	7	1	5	2	2	5	2	19	3	4	1	4	1					1	4	4								1	1	1	4	1	1	1								1	1	1
604	2013-12-18	12	6	13	5	7	1	5	2	1	8	3	79	4	4	2	1	1					1	4	4								4	1	1	1	1	1	1								1	1	1
604	2013-12-18	12	6	13	7	7	1	5	2	4	6	2	4	1	4	1	4	1					1	4	4								1	1	1	4	1	1	2								1	2	4
604	2013-12-18	12	6	13	9	7	1	5	2	3	1	1	1	1	4	1	4	1					1	4	4								1	1	1	1	1	1	1								1	1	1
604	2013-12-18	12	6	13	12	7	1	5	2	1	4	2	41	4	4	1	4	1					1	4	4								1	1	1	1	1	1	1								1	1	4
604	2013-12-18	12	6	13	14	7	1	5	2	3	6	2	16	3	4	1	4	1					1	4	4								1	1	1	1	1	1	1								1	2	4
607	2013-12-23	12	6	12	2	7	1	4	2	2	5	2	24	4	4	1	1	1	1	1	1	4				4	1	4	1	1	1	1	1	1	1	4	1
607	2013-12-23	12	6	12	4	7	1	4	2	1	3	1	8	2	4	1	1	4	1	1	1	4				4	1	4	1	1	1	1	1	1	1	4	1
607	2013-12-23	12	6	12	5	7	1	4	2	3	1	1	3	1	4	4	4	4	1	1	1	4				4	1	4	1	1	1	1	1	1	1	4	1
607	2013-12-23	12	6	12	6	7	1	4	2	3	6	2	24	4	4	4	4	4	2	1	1	4				4	1	4	1	1	1	1	1	1	1	1	1
607	2013-12-23	12	6	12	7	7	1	4	2	1	4	2	9	2	4	2	1	1	2	1	1	4				4	1	4	1	1	1	1	1	1	1	4	1
607	2013-12-23	12	6	12	14	7	1	4	2	3	6	2	16	3	4	2	4	1	2	1	1	4				4	1	4	1	1	1	1	1	1	1	1	1
609	2014-01-13	1	6	12	1	5	2	7	1	3	2	1	9	2	4	2	1	1	2	1	1	4	1	4	4								1	1	1	1	1			4	1
609	2014-01-13	1	6	12	3	5	2	7	1	2	4	2	23	4	4	1	1	1	1	1	1	4	1	4	4								1	1	1	1	1			1	4
609	2014-01-13	1	6	12	5	5	2	7	1	1	3	1	20	3	4	1	4	1	1	1	1	4	1	4	4								1	1	1	1	1			1	4
609	2014-01-13	1	6	12	8	5	2	7	1	1	5	2	12	2	1	1	4	1	1	1	1	4	1	4	4								1	1	1	1	1			2	4
609	2014-01-13	1	6	12	11	5	2	7	1	2	4	2	18	3	4	2	4	1	2	1	1	4	1	4	4								1	1	1	4	1			1	4
609	2014-01-13	1	6	12	13	5	2	7	1	2	5	2	1	1	4	1	4	1	1	1	1	4	1	4	4								4	1	1	1	4			4	4
610	2014-01-14	1	5	15	1	5	2	5	2	1	0	1	2	1									1	4	4	4	1	4	1	1	1	1	1	1	1	4	1			1	4
610	2014-01-14	1	5	15	2	5	2	5	2	3	2	1	50	4									1	4	4	4	1	4	1	1	1	1	1	1	1	1	1			1	4
610	2014-01-14	1	5	15	4	5	2	5	2	3	5	2	1	1									2	4	4	4	1	4	1	1	1	1	1	1	1	1	1			4	4
610	2014-01-14	1	5	15	5	5	2	5	2	3	0	1	5	1									1	4	4	4	3	4	1	1	1	1	1	1	1	1	1			4	4
610	2014-01-14	1	5	15	6	5	2	5	2	1	2	1	21	4									1	4	4	4	2	4	1	1	1	1	1	1	1	1	1			1	4
610	2014-01-14	1	5	15	7	5	2	5	2	1	0	1	3	1									1	4	4	4	1	4	1	1	1	1	4	4	1	4	1			1	4
610	2014-01-14	1	5	15	8	5	2	5	2	1	4	2	6	1									2	1	1	4	1	4	1	1	1	1	1	1	1	1	1			1	4
610	2014-01-14	1	5	15	15	5	2	5	2	3	6	2	69	4									1	4	4	4	1	4	1	1	1	1	1	1	1	1	1			1	4
611	2014-01-15	1	6	14	2	7	1	4	3	1	3	1	2	1					1	1	1	4	1	4	4				1	1	1	1								4	1	1	1	1	1	1
611	2014-01-15	1	6	14	5	7	1	4	3	3	2	1	22	4					1	1	1	4	1	4	4				1	1	1	1								4	1	1	1	1	1	2
611	2014-01-15	1	6	14	8	7	1	4	3	3	5	2	14	3					1	1	1	1	1	4	4				1	1	1	1								2	4	1	1	1	1	1
611	2014-01-15	1	6	14	9	7	1	4	3	3	1	1	1	1					1	1	1	4	1	4	4				1	1	1	1								1	4	1	1	1	1	2
611	2014-01-15	1	6	14	12	7	1	4	3	1	2	1	8	2					1	1	1	4	1	4	4				1	1	1	1								2	4	1	1	1	1	1
612	2014-01-16	1	5	15	8	5	2	5	2	1	4	2	10	2					1	1	1	1				4	1	4					1	1	1	1	1			1	4						1	1	4
612	2014-01-16	1	5	15	9	5	2	5	2	3	5	2	1	1					1	1	1	1				4	1	4					1	1	1	4	1			4	4						1	1	4
612	2014-01-16	1	5	15	10	5	2	5	2	1	14	4	1	1					1	1	2	1				1	4	4					4	1	1	1	1			4	4						1	1	4
612	2014-01-16	1	5	15	13	5	2	5	2	1	2	1	4	1					1	1	1	1				1	4	1					1	1	1	1	1			1	4						1	1	4
612	2014-01-16	1	5	15	14	5	2	5	2	1	14	4	21	4					1	1	1	1				1	4	1					1	1	1	1	1			4	1						2	1	4
612	2014-01-16	1	5	15	15	5	2	5	2	1	6	2	73	4					1	1	1	1				4	3	4					1	1	1	1	1			1	4						1	1	4
612	2014-01-16	1	5	15	16	5	2	5	2	1	6	2	52	4					1	1	1	1				4	2	4					1	1	1	1	1			1	4						2	1	4
614	2014-01-17	1	6	11	1	7	1	4	2	1	5	2	1	1									1	4	4	1	4	4	1	1	1	1								1	4						1	1	4
614	2014-01-17	1	6	11	3	7	1	4	2	2	4	2	27	4									1	4	4	4	1	4	1	1	1	1								1	4						1	2	1
614	2014-01-17	1	6	11	4	7	1	4	2	1	3	1	33	4									2	4	4	4	1	4	1	1	1	1								1	4						1	2	4
614	2014-01-17	1	6	11	5	7	1	4	2	1	3	1	24	4									1	4	4	4	1	4	1	1	1	1								4	1						1	1	4
614	2014-01-17	1	6	11	7	7	1	4	2	1	3	1	4	1									1	4	4	4	1	4	1	1	1	1								2	4						1	1	4
614	2014-01-17	1	6	11	8	7	1	4	2	1	8	3	16	3									1	4	4	1	4	4	1	1	1	1								1	4						1	1	4
617	2014-01-20	1	6	13	3	7	1	6	2	2	3	1	30	4					1	1	1	1	1	4	4	4	1	4										4	1	4	4
617	2014-01-20	1	6	13	5	7	1	6	2	3	2	1	27	4					2	1	1	4	2	4	4	4	1	4										1	1	1	4
617	2014-01-20	1	6	13	7	7	1	6	2	1	3	1	1	1					1	1	1	1	1	4	4	4	1	4										1	1	1	4
617	2014-01-20	1	6	13	9	7	1	6	2	3	4	2	5	1					2	1	1	1	1	4	4	1	4	1										1	1	1	4
617	2014-01-20	1	6	13	10	7	1	6	2	1	1	1	3	1					1	1	1	4	1	4	4	4	1	4										1	2	2	4
617	2014-01-20	1	6	13	11	7	1	6	2	2	3	1	25	4					1	1	1	4	1	4	4	4	1	4										4	1	2	4
619	2014-01-22	1	6	10	6	7	1	4	2	4	2	1	14	3					1	1	1	4	1	4	4				1	1	1	1										1	1	1	1	1	1	1	1
619	2014-01-22	1	6	10	7	7	1	4	2	1	5	2	3	1					2	1	1	4	1	4	4				1	1	1	1										1	1	1	1	1	1	1	1
619	2014-01-22	1	6	10	8	7	1	4	2	3	10	3	21	4					1	1	1	1	1	4	4				1	1	1	1										1	1	1	1	1	1	1	1
619	2014-01-22	1	6	10	10	7	1	4	2	3	1	1	1	1					1	1	1	4	1	4	4				1	1	1	1										1	1	1	1	2	1	1	1
619	2014-01-22	1	6	10	11	7	1	4	2	3	3	1	27	4					1	1	1	4	1	4	4				1	1	1	1										1	1	1	1	1	1	1	4
620	2014-01-22	1	5	13	1	5	2	5	2	1	7	2	6	1	1	1	4	2	1	1	1	1							1	1	1	1						1	1	1	4
620	2014-01-22	1	5	13	2	5	2	5	2	3	2	1	1	1	4	4	4	4	1	1	1	4							1	1	2	1						4	1	4	4
620	2014-01-22	1	5	13	4	5	2	5	2	1	2	1	3	1	4	4	4	4	1	1	1	4							1	1	1	1						4	1	4	4
620	2014-01-22	1	5	13	6	5	2	5	2	1	6	2	1	1	1	2	1	1	1	1	1	1							1	1	1	1						1	1	1	4
620	2014-01-22	1	5	13	11	5	2	5	2	1	2	1	19	3	4	4	4	4	1	1	1	4							1	1	1	1						4	1	4	4
620	2014-01-22	1	5	13	14	5	2	5	2	1	9	3	59	4	4	4	4	4	1	1	1	1							1	1	1	1						1	1	1	4
624	2014-01-24	1	6	13	3	7	1	5	2	1	3	1	1	1	1	1	4	1	1	1	1	4							1	1	1	1										1	1	1	1	1	1	1	4
624	2014-01-24	1	6	13	4	7	1	5	2	1	2	1	40	4	4	2	4	1	2	1	1	4							1	1	1	1										1	1	1	1	1	1	1	1
624	2014-01-24	1	6	13	7	7	1	5	2	1	1	1	4	1	4	4	4	4	1	1	1	4							1	1	1	1										4	1	1	1	1	2	2	4
624	2014-01-24	1	6	13	8	7	1	5	2	3	8	3	23	4	4	1	4	1	1	1	1	1							1	1	1	1										1	1	1	1	1	1	1	1
624	2014-01-24	1	6	13	9	7	1	5	2	3	2	1	9	2	4	1	1	1	1	1	1	4							1	1	1	1										1	1	1	1	2	1	1	4
624	2014-01-24	1	6	13	11	7	1	5	2	1	7	2	1	1	4	1	4	1	1	1	1	4							1	1	1	1										1	1	1	1	1	1	1	4
624	2014-01-24	1	6	13	13	7	1	5	2	3	9	3	1	1	4	1	4	1	1	1	1	4							1	1	1	1										1	1	1	1	1	1	1	1
627	2014-01-28	1	6	14	2	7	1	5	2	1	3	1	7	2									1	4	4	4	1	4										1	1			4	1	1	1	1	1	1	4
627	2014-01-28	1	6	14	4	7	1	5	2	1	2	1	44	4									1	4	4	4	1	4										1	1			1	1	1	1	1	1	1	1
627	2014-01-28	1	6	14	5	7	1	5	2	3	1	1	2	1									1	4	4	4	1	4										1	1			4	1	1	1	1	1	2	4
627	2014-01-28	1	6	14	6	7	1	5	2	3	1	1	1	1									1	4	4	4	1	4										1	1			1	1	1	1	1	1	1	1
627	2014-01-28	1	6	14	11	7	1	5	2	1	5	2	5	1									1	4	4	4	1	4										1	1			1	1	1	1	2	1	1	1
627	2014-01-28	1	6	14	12	7	1	5	2	1	1	1	8	2									1	4	4	4	1	4										1	1			1	1	1	1	1	1	1	1
627	2014-01-28	1	6	14	13	7	1	5	2	2	2	1	2	1									1	4	4	4	1	4										1	1			4	1	1	1	1	1	1	1
628	2014-01-30	1	6	9	5	7	1	4	2	1	5	2	37	4	4	2	4	1											1	1	1	1	1	1	1	1	1					1	1	1	1	1	1	2	4
628	2014-01-30	1	6	9	9	7	1	4	2	3	1	1	15	3	4	1	1	1											1	1	1	1	1	1	1	4	1					1	1	1	1	1	1	1	4
628	2014-01-30	1	6	9	11	7	1	4	2	1	6	2	7	2	4	1	4	1											1	1	1	1	1	1	1	1	1					1	1	1	1	1	1	1	2
628	2014-01-30	1	6	9	13	7	1	4	2	4	1	1	3	1	4	4	4	4											1	1	1	1	1	1	1	1	1					1	1	1	1	4	1	2	4
[truncated: 12 more columns]
